# Supplementary material for: Unveiling Kiwifruit Metabolite and Protein Changes in the Course of Postharvest Cold Storage
Source: Front Plant Sci. 2019 Feb 4;10:71. doi: 10.3389/fpls.2019.00071 (PMC6369206; doi:10.3389/fpls.2019.00071)
Supplement: Supplementary file 1 [file Table_2.xlsx]

## Sheet: Table S2
Supplementary Table S2: Protein identification details of spots observed as differentially represented during kiwifruit cold storage (T1, T2 and T3 with respect to T0).
SPOT	prot_acc	prot_desc	prot_score	prot_mass	prot_matches	prot_matches_sig	prot_sequences	prot_sequences_sig	prot_cover	prot_pi	pep_query	pep_rank	pep_isbold	pep_isunique	pep_exp_mz	pep_exp_mr	pep_exp_z	pep_calc_mr	pep_delta	pep_miss	pep_score	pep_expect	pep_seq	pep_var_mod	pep_var_mod_pos	pep_scan_title
935	Achn277511	Phosphoenolpyruvate carboxylase, putative; contains IPR021135 (Phosphoenolpyruvate carboxylase)	148	111040	3	3	3	3	3.3	5.8	2510	1	1	1	558.263	1114.51	2	1113.6	0.9078	0	43.37	0.011	AQEELINVAK			935.1622.1622.2.dta
935	Achn277511	Phosphoenolpyruvate carboxylase, putative; contains IPR021135 (Phosphoenolpyruvate carboxylase)	148	111040	3	3	3	3	3.3	5.8	2627	1	1	1	582.235	1162.46	2	1163.62	-1.1632	0	39.86	0.024	IAVIATEEYR			935.1691.1691.2.dta
935	Achn277511	Phosphoenolpyruvate carboxylase, putative; contains IPR021135 (Phosphoenolpyruvate carboxylase)	148	111040	3	3	3	3	3.3	5.8	3077	1	1	1	665.379	1328.74	2	1328.59	0.1519	0	64.38	7.6e-05	QEVMIGYSDSGK	Oxidation (M)	0.000200000000.0	935.1484.1484.2.dta
935	Achn379981	Succinate dehydrogenase subunit A; contains IPR003953 (FAD binding domain), IPR014006 (Succinate dehydrogenase/fumarate reductase, flavoprotein subunit), IPR015939 (Fumarate reductase/succinate dehydrogenase flavoprotein-like, C-terminal), IPR027477 (Succinate dehydrogenase/fumarate reductase flavoprotein, catalytic domain)	95	56366	2	2	2	2	4.6	8.85	2615	1	1	1	576.795	1151.58	2	1151.58	0.0008	0	48.22	0.0032	VMQTNAAVFR	Oxidation (M)	0.0200000000.0	935.1494.1494.2.dta
935	Achn379981	Succinate dehydrogenase subunit A; contains IPR003953 (FAD binding domain), IPR014006 (Succinate dehydrogenase/fumarate reductase, flavoprotein subunit), IPR015939 (Fumarate reductase/succinate dehydrogenase flavoprotein-like, C-terminal), IPR027477 (Succinate dehydrogenase/fumarate reductase flavoprotein, catalytic domain)	95	56366	2	2	2	2	4.6	8.85	2824	1	1	1	619.955	1237.9	2	1236.65	1.2495	0	46.68	0.0055	AASTILATGGYGR			935.1655.1655.2.dta
948	Achn022471	Kiwellin; contains IPR014733 (Barwin-like endoglucanase)	202	23040	3	3	3	3	28.2	5.68	3428	1	1	1	741.487	1480.96	2	1479.75	1.2131	0	50.1	0.0021	IVALSTGWYNGGSR			948.1960.1960.2.dta
948	Achn022471	Kiwellin; contains IPR014733 (Barwin-like endoglucanase)	202	23040	3	3	3	3	28.2	5.68	4184	1	1	1	966.758	1931.5	2	1930.87	0.6287	0	40.63	0.016	SHPTYDCSPPVTSSTPAK			948.1346.1346.2.dta
948	Achn022471	Kiwellin; contains IPR014733 (Barwin-like endoglucanase)	202	23040	3	3	3	3	28.2	5.68	4642	1	1	1	1015.97	3044.88	3	3043.18	1.7005	0	111.4	7e-10	LTNNDFSEGGDGGGPSECDESYHSNNER			948.1442.1442.3.dta
948	Achn277251	Major latex-like protein; contains IPR000916 (Bet v I domain), IPR023393 (START-like domain)	105	17401	2	2	2	2	14.7	4.69	2843	1	1	1	631.568	1261.12	2	1260.61	0.5135	0	57.18	0.00056	DIVEAIDEETK			948.1942.1942.2.dta
948	Achn277251	Major latex-like protein; contains IPR000916 (Bet v I domain), IPR023393 (START-like domain)	105	17401	2	2	2	2	14.7	4.69	3019	1	1	1	663.147	1324.28	2	1324.66	-0.3796	0	47.78	0.0042	IVEGDLMELYK	Oxidation (M)	0.00000020000.0	948.1908.1908.2.dta
1047	Achn079831	3-isopropylmalate dehydratase large subunit; contains IPR015937 (Aconitase/isopropylmalate dehydratase)	283	143020	6	4	6	4	5.4	6.19	1761	1	1	1	415.777	829.54	2	829.473	0.0673	0	33.79	0.12	GPMLLGVK	Oxidation (M)	0.00200000.0	1047.1678.1678.2.dta
1047	Achn079831	3-isopropylmalate dehydratase large subunit; contains IPR015937 (Aconitase/isopropylmalate dehydratase)	283	143020	6	4	6	4	5.4	6.19	2329	1	1	0	525.713	1049.41	2	1048.59	0.8192	0	41.95	0.015	YLLQSGLQK			1047.1706.1706.2.dta
1047	Achn079831	3-isopropylmalate dehydratase large subunit; contains IPR015937 (Aconitase/isopropylmalate dehydratase)	283	143020	6	4	6	4	5.4	6.19	2442	1	1	0	558.023	1114.03	2	1115.62	-1.5875	0	45.84	0.0079	TSLAPGSGVVTK			1047.1436.1436.2.dta
1047	Achn079831	3-isopropylmalate dehydratase large subunit; contains IPR015937 (Aconitase/isopropylmalate dehydratase)	283	143020	6	4	6	4	5.4	6.19	2913	1	1	1	640.61	1279.21	2	1278.56	0.6468	0	44.63	0.0091	FVEFYGEGMGK	Oxidation (M)	0.00000000200.0	1047.1834.1834.2.dta
1047	Achn079831	3-isopropylmalate dehydratase large subunit; contains IPR015937 (Aconitase/isopropylmalate dehydratase)	283	143020	6	4	6	4	5.4	6.19	3293	1	1	1	707.323	1412.63	2	1412.61	0.0245	0	34.75	0.064	DMTMDPPGPHGVK	2 Oxidation (M)	0.0202000000000.0	1047.1211.1211.2.dta
1047	Achn079831	3-isopropylmalate dehydratase large subunit; contains IPR015937 (Aconitase/isopropylmalate dehydratase)	283	143020	6	4	6	4	5.4	6.19	3662	1	1	1	792.721	1583.43	2	1581.76	1.6646	0	87.51	4e-07	DTIVLAGAEYGSGSSR			1047.1786.1786.2.dta
1047	Achn004851	Elongation factor; contains IPR000640 (Translation elongation factor EFG, V domain), IPR000795 (Elongation factor, GTP-binding domain), IPR003511 (DNA-binding HORMA), IPR005225 (Small GTP-binding protein domain), IPR009000 (Translation elongation/initiation factor/Ribosomal, beta-barrel), IPR009022 (Elongation factor G, III-V domain), IPR020568 (Ribosomal protein S5 domain 2-type fold), IPR027417…	213	118434	4	4	4	4	4.7	6.3	2005	1	1	1	453.835	905.655	2	905.461	0.194	0	51.96	0.002	SDPVVSFR			1047.1670.1670.2.dta
1047	Achn004851	Elongation factor; contains IPR000640 (Translation elongation factor EFG, V domain), IPR000795 (Elongation factor, GTP-binding domain), IPR003511 (DNA-binding HORMA), IPR005225 (Small GTP-binding protein domain), IPR009000 (Translation elongation/initiation factor/Ribosomal, beta-barrel), IPR009022 (Elongation factor G, III-V domain), IPR020568 (Ribosomal protein S5 domain 2-type fold), IPR027417…	213	118434	4	4	4	4	4.7	6.3	3202	1	1	1	690.844	1379.67	2	1379.62	0.0564	0	41	0.016	QIINTCMNDQK	Oxidation (M)	0.00000020000.0	1047.1287.1287.2.dta
1047	Achn004851	Elongation factor; contains IPR000640 (Translation elongation factor EFG, V domain), IPR000795 (Elongation factor, GTP-binding domain), IPR003511 (DNA-binding HORMA), IPR005225 (Small GTP-binding protein domain), IPR009000 (Translation elongation/initiation factor/Ribosomal, beta-barrel), IPR009022 (Elongation factor G, III-V domain), IPR020568 (Ribosomal protein S5 domain 2-type fold), IPR027417…	213	118434	4	4	4	4	4.7	6.3	3608	1	1	1	777.704	1553.39	2	1552.71	0.6862	0	61.06	0.00018	DLQDDFMGGAEIVK	Oxidation (M)	0.00000020000000.0	1047.1938.1938.2.dta
1047	Achn004851	Elongation factor; contains IPR000640 (Translation elongation factor EFG, V domain), IPR000795 (Elongation factor, GTP-binding domain), IPR003511 (DNA-binding HORMA), IPR005225 (Small GTP-binding protein domain), IPR009000 (Translation elongation/initiation factor/Ribosomal, beta-barrel), IPR009022 (Elongation factor G, III-V domain), IPR020568 (Ribosomal protein S5 domain 2-type fold), IPR027417…	213	118434	4	4	4	4	4.7	6.3	4084	1	1	1	920.772	1839.53	2	1837.83	1.6998	0	61.94	0.00012	STGISLYYEMSDESLK	Oxidation (M)	0.0000000002000000.0	1047.1923.1923.2.dta
1047	Achn022471	Kiwellin; contains IPR014733 (Barwin-like endoglucanase)	133	23040	3	2	3	2	18.3	5.68	2996	1	1	0	654.002	1305.99	2	1306.62	-0.6324	0	50.1	0.0027	NVGVVDITWSMA	Oxidation (M)	0.000000000020.0	1047.2214.2214.2.dta
1047	Achn022471	Kiwellin; contains IPR014733 (Barwin-like endoglucanase)	133	23040	3	2	3	2	18.3	5.68	3432	1	1	1	741.373	1480.73	2	1479.75	0.9845	0	33.17	0.086	IVALSTGWYNGGSR			1047.1970.1970.2.dta
1047	Achn022471	Kiwellin; contains IPR014733 (Barwin-like endoglucanase)	133	23040	3	2	3	2	18.3	5.68	3642	2	1	1	786.664	1571.31	2	1571.65	-0.3313	0	49.76	0.0024	CNDDPEVGTHICR			1047.1323.1323.2.dta
1047	Achn307571	3-isopropylmalate dehydratase large subunit; contains IPR015937 (Aconitase/isopropylmalate dehydratase)	121	107004	3	2	3	2	3.1	6.9	2329	1	0	0	525.713	1049.41	2	1048.59	0.8192	0	41.95	0.015	YLLQSGLQK			1047.1706.1706.2.dta
1047	Achn307571	3-isopropylmalate dehydratase large subunit; contains IPR015937 (Aconitase/isopropylmalate dehydratase)	121	107004	3	2	3	2	3.1	6.9	2338	1	1	0	528.539	1055.06	2	1054.54	0.5181	0	35.44	0.082	LYVFDAATR			1047.1890.1890.2.dta
1047	Achn307571	3-isopropylmalate dehydratase large subunit; contains IPR015937 (Aconitase/isopropylmalate dehydratase)	121	107004	3	2	3	2	3.1	6.9	2442	1	0	0	558.023	1114.03	2	1115.62	-1.5875	0	45.84	0.0079	TSLAPGSGVVTK			1047.1436.1436.2.dta
1047	Achn107521	Kiwellin; contains IPR014733 (Barwin-like endoglucanase)	111	23154	3	2	2	2	11.7	4.72	2996	1	0	0	654.002	1305.99	2	1306.62	-0.6324	0	50.1	0.0027	NVGVVDITWSMA	Oxidation (M)	0.000000000020.0	1047.2214.2214.2.dta
1047	Achn107521	Kiwellin; contains IPR014733 (Barwin-like endoglucanase)	111	23154	3	2	2	2	11.7	4.72	3637	1	1	1	524.137	1569.39	3	1570.66	-1.2728	0	32.02	0.14	CNDDPQVGTHICR			1047.1326.1326.3.dta
1047	Achn107521	Kiwellin; contains IPR014733 (Barwin-like endoglucanase)	111	23154	3	2	2	2	11.7	4.72	3642	1	0	1	786.664	1571.31	2	1570.66	0.6527	0	61.29	0.00017	CNDDPQVGTHICR			1047.1323.1323.2.dta
1047	Achn106551	Alpha-glucosidase, putative; contains IPR000322 (Glycoside hydrolase, family 31), IPR013785 (Aldolase-type TIM barrel)	92	76766	2	2	2	2	3.5	6.27	2412	1	1	1	552.736	1103.46	2	1103.59	-0.1312	0	44.47	0.0084	SLMVSPVLDK	Oxidation (M)	0.0020000000.0	1047.1714.1714.2.dta
1047	Achn106551	Alpha-glucosidase, putative; contains IPR000322 (Glycoside hydrolase, family 31), IPR013785 (Aldolase-type TIM barrel)	92	76766	2	2	2	2	3.5	6.27	3746	1	1	1	826.781	1651.55	2	1650.74	0.8033	0	47.03	0.0042	GNLFLDDDELPEMK	Oxidation (M)	0.00000000000020.0	1047.2042.2042.2.dta
1052	Achn115691	Heat shock 70 kDa protein, putative; contains IPR002885 (Pentatricopeptide repeat), IPR011990 (Tetratricopeptide-like helical), IPR013126 (Heat shock protein 70 family)	131	128042	2	2	2	2	2.3	5.68	3105	1	1	0	674.344	1346.67	2	1345.6	1.0762	0	71.96	1.3e-05	NAVEAYVYDMR	Oxidation (M)	0.00000000020.0	1052.1771.1771.2.dta
1052	Achn115691	Heat shock 70 kDa protein, putative; contains IPR002885 (Pentatricopeptide repeat), IPR011990 (Tetratricopeptide-like helical), IPR013126 (Heat shock protein 70 family)	131	128042	2	2	2	2	2.3	5.68	3538	1	1	1	764.177	1526.34	2	1525.73	0.6128	0	59.44	0.00027	FLGIAGAASSMMNPK	2 Oxidation (M)	0.000000000022000.0	1052.1792.1792.2.dta
1052	Achn283691	Heat shock 70 kDa protein, putative; contains IPR013126 (Heat shock protein 70 family)	130	88050	2	2	2	2	3.3	5.4	3105	1	0	0	674.344	1346.67	2	1345.6	1.0762	0	71.96	1.3e-05	NAVEAYVYDMR	Oxidation (M)	0.00000000020.0	1052.1771.1771.2.dta
1052	Achn283691	Heat shock 70 kDa protein, putative; contains IPR013126 (Heat shock protein 70 family)	130	88050	2	2	2	2	3.3	5.4	3515	1	1	1	758.627	1515.24	2	1513.69	1.5496	0	58.43	0.00035	FLGTAGAASSMMNPK	2 Oxidation (M)	0.000000000022000.0	1052.1460.1460.2.dta
1052	Achn177341	Alpha glucosidase-like protein	105	44054	2	2	2	2	5.4	5.52	1850	1	1	1	430.813	859.611	2	859.476	0.1347	0	50.17	0.003	IDSSIVAR			1052.1410.1410.2.dta
1052	Achn177341	Alpha glucosidase-like protein	105	44054	2	2	2	2	5.4	5.52	3349	1	1	1	721.568	1441.12	2	1440.66	0.4665	0	57.36	0.00044	SAGCSEQYAVIEK			1052.1520.1520.2.dta
1052	Achn132631	Thaumatin-like protein; contains IPR001938 (Thaumatin)	84	25221	2	2	2	2	10.2	8.29	2311	1	1	1	528.185	1054.36	2	1053.43	0.9251	0	49.38	0.0027	TGCNFDGAGR			1052.1276.1276.2.dta
1052	Achn132631	Thaumatin-like protein; contains IPR001938 (Thaumatin)	84	25221	2	2	2	2	10.2	8.29	3130	1	1	1	678.584	1355.15	2	1354.7	0.4546	0	37.63	0.045	GQNWIINPGAGTK			1052.1866.1866.2.dta
1054	Achn177331	Alpha glucosidase-like protein; contains IPR000322 (Glycoside hydrolase, family 31), IPR013785 (Aldolase-type TIM barrel), IPR025887 (Glycoside hydrolase family 31, N-terminal domain)	103	31669	2	2	2	2	7.8	4.95	1850	1	1	1	418.224	834.433	2	834.435	-0.0023	0	41.51	0.021	AGFIGSQR			1054.1527.1527.2.dta
1054	Achn177331	Alpha glucosidase-like protein; contains IPR000322 (Glycoside hydrolase, family 31), IPR013785 (Aldolase-type TIM barrel), IPR025887 (Glycoside hydrolase family 31, N-terminal domain)	103	31669	2	2	2	2	7.8	4.95	3676	1	1	1	819.266	1636.52	2	1636.69	-0.1715	0	61.27	0.00016	QEEGYFVYDSGSEK			1054.1767.1767.2.dta
1055	Achn303831	Chloroplast inner envelope protein	160	109746	2	2	2	2	2.8	6.32	2894	1	1	1	640.245	1278.47	2	1277.63	0.8459	0	55.22	0.00066	EVAMSIASEAVR	Oxidation (M)	0.000200000000.0	1055.1558.1558.2.dta
1055	Achn303831	Chloroplast inner envelope protein	160	109746	2	2	2	2	2.8	6.32	3812	1	1	1	866.383	1730.75	2	1729.84	0.9146	0	105.27	4.7e-09	LQQAVADGELSEEDVK			1055.1603.1603.2.dta
1055	Achn177341	Alpha glucosidase-like protein	129	44054	3	2	3	2	9.2	5.52	2027	1	1	1	443.386	884.757	2	885.467	-0.7095	0	35.66	0.088	NLVQAGER			1055.1262.1262.2.dta
1055	Achn177341	Alpha glucosidase-like protein	129	44054	3	2	3	2	9.2	5.52	3323	1	1	1	721.278	1440.54	2	1440.66	-0.1144	0	51.39	0.0015	SAGCSEQYAVIEK			1055.1510.1510.2.dta
1055	Achn177341	Alpha glucosidase-like protein	129	44054	3	2	3	2	9.2	5.52	3871	1	1	1	883.661	1765.31	2	1763.76	1.5431	0	44.46	0.0072	VDVNGYEEFSGTEYR			1055.1807.1807.2.dta
1058	Achn384581	2-oxoglutarate dehydrogenase, E1 component; contains IPR011603 (2-oxoglutarate dehydrogenase, E1 component)	139	110319	3	2	3	2	5.1	6.16	3375	1	1	1	732.807	1463.6	2	1462.77	0.8332	0	68.63	2.7e-05	VNTILNEEFLGSK			1058.2102.2102.2.dta
1058	Achn384581	2-oxoglutarate dehydrogenase, E1 component; contains IPR011603 (2-oxoglutarate dehydrogenase, E1 component)	139	110319	3	2	3	2	5.1	6.16	3820	1	1	1	861.322	1720.63	2	1719.79	0.837	0	41.86	0.013	ASDLGVESIVMGMSHR	2 Oxidation (M)	0.0000000000202000.0	1058.1826.1826.2.dta
1058	Achn384581	2-oxoglutarate dehydrogenase, E1 component; contains IPR011603 (2-oxoglutarate dehydrogenase, E1 component)	139	110319	3	2	3	2	5.1	6.16	4512	1	1	1	820.962	2459.87	3	2459.1	0.7667	0	33.51	0.062	YLQMSDDNPYVIPEMDQTLR	2 Oxidation (M)	0.00020000000000200000.0	1058.1943.1943.3.dta
1058	Achn017291	Staphylococcal nuclease domain-containing protein 1; contains IPR016685 (RNA-induced silencing complex, nuclease component Tudor-SN)	118	85872	2	2	2	2	3.5	5.78	3071	1	1	1	666.154	1330.29	2	1329.67	0.6221	0	41.72	0.019	GSPMQAIVEQVR	Oxidation (M)	0.000200000000.0	1058.1670.1670.2.dta
1058	Achn017291	Staphylococcal nuclease domain-containing protein 1; contains IPR016685 (RNA-induced silencing complex, nuclease component Tudor-SN)	118	85872	2	2	2	2	3.5	5.78	3663	1	1	1	817.328	1632.64	2	1631.78	0.8626	0	76.57	4.1e-06	VPGLEEDYGQEAAVR			1058.1770.1770.2.dta
1092	Achn040121	70-kDa heat shock protein; contains IPR013126 (Heat shock protein 70 family)	260	71596	5	5	4	4	8.6	5.03	2786	1	1	0	615.694	1229.37	2	1230.64	-1.2652	0	68.65	3.6e-05	DAGVIAGLNVMR	Oxidation (M)	0.000000000020.0	1092.1831.1831.2.dta
1092	Achn040121	70-kDa heat shock protein; contains IPR013126 (Heat shock protein 70 family)	260	71596	5	5	4	4	8.6	5.03	3463	1	1	1	745.18	1488.35	2	1486.69	1.6523	0	56.94	0.00049	TTPSYVAFTDTER			1092.1794.1794.2.dta
1092	Achn040121	70-kDa heat shock protein; contains IPR013126 (Heat shock protein 70 family)	260	71596	5	5	4	4	8.6	5.03	3741	1	1	0	838.71	1675.41	2	1674.72	0.6827	0	66.14	5.4e-05	ATAGDTHLGGEDFDNR			1092.1455.1455.2.dta
1092	Achn040121	70-kDa heat shock protein; contains IPR013126 (Heat shock protein 70 family)	260	71596	5	5	4	4	8.6	5.03	3743	1	1	0	559.587	1675.74	3	1674.72	1.0161	0	50.24	0.0016	ATAGDTHLGGEDFDNR			1092.1450.1450.3.dta
1092	Achn040121	70-kDa heat shock protein; contains IPR013126 (Heat shock protein 70 family)	260	71596	5	5	4	4	8.6	5.03	3749	1	1	0	839.776	1677.54	2	1676.82	0.7175	0	73.66	9.5e-06	NQVAMNPINTVFDAK	Oxidation (M)	0.000020000000000.0	1092.2005.2005.2.dta
1092	Achn337071	70-kDa heat shock protein; contains IPR013126 (Heat shock protein 70 family)	247	68863	5	5	4	4	9	5.08	2786	1	0	0	615.694	1229.37	2	1230.64	-1.2652	0	68.65	3.6e-05	DAGVIAGLNVMR	Oxidation (M)	0.000000000020.0	1092.1831.1831.2.dta
1092	Achn337071	70-kDa heat shock protein; contains IPR013126 (Heat shock protein 70 family)	247	68863	5	5	4	4	9	5.08	3422	1	1	1	737.587	1473.16	2	1472.68	0.4807	0	43.36	0.011	TTPSYVGFTDTER			1092.1734.1734.2.dta
1092	Achn337071	70-kDa heat shock protein; contains IPR013126 (Heat shock protein 70 family)	247	68863	5	5	4	4	9	5.08	3741	1	0	0	838.71	1675.41	2	1674.72	0.6827	0	66.14	5.4e-05	ATAGDTHLGGEDFDNR			1092.1455.1455.2.dta
1092	Achn337071	70-kDa heat shock protein; contains IPR013126 (Heat shock protein 70 family)	247	68863	5	5	4	4	9	5.08	3743	1	0	0	559.587	1675.74	3	1674.72	1.0161	0	50.24	0.0016	ATAGDTHLGGEDFDNR			1092.1450.1450.3.dta
1092	Achn337071	70-kDa heat shock protein; contains IPR013126 (Heat shock protein 70 family)	247	68863	5	5	4	4	9	5.08	3749	1	0	0	839.776	1677.54	2	1676.82	0.7175	0	73.66	9.5e-06	NQVAMNPINTVFDAK	Oxidation (M)	0.000020000000000.0	1092.2005.2005.2.dta
1092	Achn066661	Transitional endoplasmic reticulum ATPase, putative; contains IPR005938 (ATPase, AAA-type, CDC48), IPR009010 (Aspartate decarboxylase-like domain), IPR027417 (P-loop containing nucleoside triphosphate hydrolase)	205	89797	3	3	3	3	5.1	5.16	3358	1	1	1	721.249	1440.48	2	1439.72	0.7671	0	61.6	0.00016	YQAFAQTLQQSR			1092.1710.1710.2.dta
1092	Achn066661	Transitional endoplasmic reticulum ATPase, putative; contains IPR005938 (ATPase, AAA-type, CDC48), IPR009010 (Aspartate decarboxylase-like domain), IPR027417 (P-loop containing nucleoside triphosphate hydrolase)	205	89797	3	3	3	3	5.1	5.16	3610	1	1	1	783.392	1564.77	2	1563.77	0.9976	0	64.18	6.6e-05	AIANECQANFISVK			1092.1766.1766.2.dta
1092	Achn066661	Transitional endoplasmic reticulum ATPase, putative; contains IPR005938 (ATPase, AAA-type, CDC48), IPR009010 (Aspartate decarboxylase-like domain), IPR027417 (P-loop containing nucleoside triphosphate hydrolase)	205	89797	3	3	3	3	5.1	5.16	3758	1	1	1	841.839	1681.66	2	1680.81	0.8566	0	79.61	1.9e-06	VLNQLLTEMDGMSAK	2 Oxidation (M)	0.000000002002000.0	1092.1762.1762.2.dta
1092	Achn045911	Importin beta subunit; contains IPR016024 (Armadillo-type fold), IPR027140 (Importin subunit beta)	127	97358	2	2	2	2	3.6	4.63	3190	1	1	1	683.298	1364.58	2	1364.69	-0.1132	0	64.95	6.4e-05	TAAYETLNEVVR			1092.1844.1844.2.dta
1092	Achn045911	Importin beta subunit; contains IPR016024 (Armadillo-type fold), IPR027140 (Importin subunit beta)	127	97358	2	2	2	2	3.6	4.63	4220	1	1	1	1002.96	2003.9	2	2002.97	0.9212	0	62.09	8.8e-05	ILTAVVQGMNASEGNNDVR	Oxidation (M)	0.0000000020000000000.0	1092.1610.1610.2.dta
1092	Achn079561	Heat shock protein 90-2; contains IPR001404 (Heat shock protein Hsp90)	88	80452	2	2	2	2	4	4.99	2867	1	1	1	629.221	1256.43	2	1255.69	0.7379	0	53.42	0.0011	ADLVNNLGTIAR			1092.1879.1879.2.dta
1092	Achn079561	Heat shock protein 90-2; contains IPR001404 (Heat shock protein Hsp90)	88	80452	2	2	2	2	4	4.99	4077	1	1	1	632.278	1893.81	3	1893.87	-0.0538	1	34.96	0.05	MKESQSDIYYITGESK	Oxidation (M)	0.2000000000000000.0	1092.1663.1663.3.dta
1108	Achn194541	Chaperone clpb, putative; contains IPR001270 (Chaperonin ClpA/B), IPR004176 (Clp, N-terminal), IPR019489 (Clp ATPase, C-terminal), IPR023150 (Double Clp-N motif), IPR027417 (P-loop containing nucleoside triphosphate hydrolase)	205	105568	3	3	3	3	4.9	5.7	3322	1	1	1	727.481	1452.95	2	1452.71	0.2378	0	66.64	4.8e-05	VESASGDTTFQALK			1108.1710.1710.2.dta
1108	Achn194541	Chaperone clpb, putative; contains IPR001270 (Chaperonin ClpA/B), IPR004176 (Clp, N-terminal), IPR019489 (Clp ATPase, C-terminal), IPR023150 (Double Clp-N motif), IPR027417 (P-loop containing nucleoside triphosphate hydrolase)	205	105568	3	3	3	3	4.9	5.7	3730	1	1	1	864.675	1727.34	2	1726.73	0.6064	0	36.09	0.051	IDMSEYMEQHSVAR	2 Oxidation (M)	0.00200020000000.0	1108.1347.1347.2.dta
1108	Achn194541	Chaperone clpb, putative; contains IPR001270 (Chaperonin ClpA/B), IPR004176 (Clp, N-terminal), IPR019489 (Clp ATPase, C-terminal), IPR023150 (Double Clp-N motif), IPR027417 (P-loop containing nucleoside triphosphate hydrolase)	205	105568	3	3	3	3	4.9	5.7	3853	1	1	1	908.836	1815.66	2	1814.88	0.7825	0	102.68	1e-08	QAIINAGGSEEAANSVER			1108.1579.1579.2.dta
1108	Achn332061	Thaumatin-like protein; contains IPR001938 (Thaumatin)	87	34834	2	2	2	2	4.5	8.38	2456	1	1	1	527.7	1053.39	2	1053.43	-0.0446	0	48.88	0.0028	TGCNFDGAGR			1108.1314.1314.2.dta
1108	Achn332061	Thaumatin-like protein; contains IPR001938 (Thaumatin)	87	34834	2	2	2	2	4.5	8.38	3524	1	1	1	527.7	1580.08	3	1579.73	0.3464	1	40.28	0.021	IWARTGCNFDGAGR			1108.1314.1314.3.dta
1111	Achn194541	Chaperone clpb, putative; contains IPR001270 (Chaperonin ClpA/B), IPR004176 (Clp, N-terminal), IPR019489 (Clp ATPase, C-terminal), IPR023150 (Double Clp-N motif), IPR027417 (P-loop containing nucleoside triphosphate hydrolase)	397	105568	7	6	7	6	9.1	5.7	1818	1	1	1	774.844	773.836	1	774.449	-0.6124	0	32.31	0.25	VVTELSK			1111.1246.1246.1.dta
1111	Achn194541	Chaperone clpb, putative; contains IPR001270 (Chaperonin ClpA/B), IPR004176 (Clp, N-terminal), IPR019489 (Clp ATPase, C-terminal), IPR023150 (Double Clp-N motif), IPR027417 (P-loop containing nucleoside triphosphate hydrolase)	397	105568	7	6	7	6	9.1	5.7	2898	1	1	1	636.04	1270.07	2	1269.6	0.4642	0	49.01	0.0035	CIGATTLSEYR			1111.1723.1723.2.dta
1111	Achn194541	Chaperone clpb, putative; contains IPR001270 (Chaperonin ClpA/B), IPR004176 (Clp, N-terminal), IPR019489 (Clp ATPase, C-terminal), IPR023150 (Double Clp-N motif), IPR027417 (P-loop containing nucleoside triphosphate hydrolase)	397	105568	7	6	7	6	9.1	5.7	2957	1	1	0	647.538	1293.06	2	1292.71	0.3518	0	48.83	0.0036	NNPVLIGEPGVGK			1111.1750.1750.2.dta
1111	Achn194541	Chaperone clpb, putative; contains IPR001270 (Chaperonin ClpA/B), IPR004176 (Clp, N-terminal), IPR019489 (Clp ATPase, C-terminal), IPR023150 (Double Clp-N motif), IPR027417 (P-loop containing nucleoside triphosphate hydrolase)	397	105568	7	6	7	6	9.1	5.7	3322	1	1	1	717.743	1433.47	2	1432.72	0.7513	0	67.64	4.1e-05	EELLFAIQDAER			1111.2252.2252.2.dta
1111	Achn194541	Chaperone clpb, putative; contains IPR001270 (Chaperonin ClpA/B), IPR004176 (Clp, N-terminal), IPR019489 (Clp ATPase, C-terminal), IPR023150 (Double Clp-N motif), IPR027417 (P-loop containing nucleoside triphosphate hydrolase)	397	105568	7	6	7	6	9.1	5.7	3361	1	1	0	727.716	1453.42	2	1452.71	0.7077	0	82.14	1.5e-06	VESASGDTTFQALK			1111.1691.1691.2.dta
1111	Achn194541	Chaperone clpb, putative; contains IPR001270 (Chaperonin ClpA/B), IPR004176 (Clp, N-terminal), IPR019489 (Clp ATPase, C-terminal), IPR023150 (Double Clp-N motif), IPR027417 (P-loop containing nucleoside triphosphate hydrolase)	397	105568	7	6	7	6	9.1	5.7	3835	1	1	0	864.74	1727.47	2	1726.73	0.7372	0	39.98	0.021	IDMSEYMEQHSVAR	2 Oxidation (M)	0.00200020000000.0	1111.1307.1307.2.dta
1111	Achn194541	Chaperone clpb, putative; contains IPR001270 (Chaperonin ClpA/B), IPR004176 (Clp, N-terminal), IPR019489 (Clp ATPase, C-terminal), IPR023150 (Double Clp-N motif), IPR027417 (P-loop containing nucleoside triphosphate hydrolase)	397	105568	7	6	7	6	9.1	5.7	3882	1	1	1	879.778	1757.54	2	1756.85	0.6937	0	77.02	4.1e-06	VQLDSQPEEIDSLER			1111.1838.1838.2.dta
1124	Achn353581	Aconitate hydratase 2; contains IPR015937 (Aconitase/isopropylmalate dehydratase)	128	98084	2	2	2	2	3.2	6.37	3150	1	1	1	682.669	1363.32	2	1361.6	1.7271	0	70.86	2.2e-05	NMTMDPPGPSGVK	2 Oxidation (M)	0.0202000000000.0	1124.1251.1251.2.dta
1124	Achn353581	Aconitate hydratase 2; contains IPR015937 (Aconitase/isopropylmalate dehydratase)	128	98084	2	2	2	2	3.2	6.37	3862	1	1	1	929.25	1856.49	2	1855.78	0.7059	0	57.62	0.00034	ANNMFVDYNEPQQDR	Oxidation (M)	0.000200000000000.0	1124.1603.1603.2.dta
1124	Achn181691	Glycine dehydrogenase [decarboxylating] 2; contains IPR020581 (Glycine cleavage system P protein)	91	113939	2	2	2	2	2.2	7.37	2850	1	1	1	619.522	1237.03	2	1236.65	0.3766	0	47.49	0.0049	IAILNANYMAK	Oxidation (M)	0.00000000200.0	1124.1783.1783.2.dta
1124	Achn181691	Glycine dehydrogenase [decarboxylating] 2; contains IPR020581 (Glycine cleavage system P protein)	91	113939	2	2	2	2	2.2	7.37	2860	1	1	1	622.237	1242.46	2	1242.61	-0.149	0	45.65	0.0062	NTAGIEPEDVAK			1124.1454.1454.2.dta
1184	Achn079831	3-isopropylmalate dehydratase large subunit; contains IPR015937 (Aconitase/isopropylmalate dehydratase)	393	143020	9	6	8	6	7.6	6.19	2094	1	1	1	457.024	912.032	2	913.56	-1.5272	0	63.59	0.00012	ILLESAIR			1184.1898.1898.2.dta
1184	Achn079831	3-isopropylmalate dehydratase large subunit; contains IPR015937 (Aconitase/isopropylmalate dehydratase)	393	143020	9	6	8	6	7.6	6.19	2294	1	1	1	513.863	1025.71	2	1024.5	1.2104	0	36.75	0.049	LSVFDAAMR	Oxidation (M)	0.000000020.0	1184.1934.1934.2.dta
1184	Achn079831	3-isopropylmalate dehydratase large subunit; contains IPR015937 (Aconitase/isopropylmalate dehydratase)	393	143020	9	6	8	6	7.6	6.19	2443	1	1	1	559.021	1116.03	2	1115.62	0.4089	0	34.07	0.12	TSLAPGSGVVTK			1184.1434.1434.2.dta
1184	Achn079831	3-isopropylmalate dehydratase large subunit; contains IPR015937 (Aconitase/isopropylmalate dehydratase)	393	143020	9	6	8	6	7.6	6.19	2856	1	1	1	640.685	1279.35	2	1278.56	0.7956	0	62.27	0.00015	FVEFYGEGMGK	Oxidation (M)	0.00000000200.0	1184.1844.1844.2.dta
1184	Achn079831	3-isopropylmalate dehydratase large subunit; contains IPR015937 (Aconitase/isopropylmalate dehydratase)	393	143020	9	6	8	6	7.6	6.19	2889	1	1	1	646.813	1291.61	2	1291.66	-0.0435	0	32.41	0.12	FYSLPALNDPR			1184.2096.2096.2.dta
1184	Achn079831	3-isopropylmalate dehydratase large subunit; contains IPR015937 (Aconitase/isopropylmalate dehydratase)	393	143020	9	6	8	6	7.6	6.19	3226	1	1	1	707.553	1413.09	2	1412.61	0.4852	0	41.69	0.017	DMTMDPPGPHGVK	2 Oxidation (M)	0.0202000000000.0	1184.1213.1213.2.dta
1184	Achn079831	3-isopropylmalate dehydratase large subunit; contains IPR015937 (Aconitase/isopropylmalate dehydratase)	393	143020	9	6	8	6	7.6	6.19	3554	1	1	1	528.508	1582.5	3	1581.76	0.7389	0	30.56	0.19	DTIVLAGAEYGSGSSR			1184.1814.1814.3.dta
1184	Achn079831	3-isopropylmalate dehydratase large subunit; contains IPR015937 (Aconitase/isopropylmalate dehydratase)	393	143020	9	6	8	6	7.6	6.19	3557	1	1	1	792.691	1583.37	2	1581.76	1.6043	0	80.63	1.9e-06	DTIVLAGAEYGSGSSR			1184.1805.1805.2.dta
1184	Achn079831	3-isopropylmalate dehydratase large subunit; contains IPR015937 (Aconitase/isopropylmalate dehydratase)	393	143020	9	6	8	6	7.6	6.19	4056	1	1	1	958.609	1915.2	2	1914.01	1.1981	0	54.18	0.00067	VSEIRPGEDVIVTTNTGK			1184.1665.1665.2.dta
1184	Achn004851	Elongation factor; contains IPR000640 (Translation elongation factor EFG, V domain), IPR000795 (Elongation factor, GTP-binding domain), IPR003511 (DNA-binding HORMA), IPR005225 (Small GTP-binding protein domain), IPR009000 (Translation elongation/initiation factor/Ribosomal, beta-barrel), IPR009022 (Elongation factor G, III-V domain), IPR020568 (Ribosomal protein S5 domain 2-type fold), IPR027417…	374	118434	7	6	7	6	7.6	6.3	1800	1	1	1	781.456	780.449	1	780.365	0.0832	0	37.26	0.039	FGVDESK			1184.1301.1301.1.dta
1184	Achn004851	Elongation factor; contains IPR000640 (Translation elongation factor EFG, V domain), IPR000795 (Elongation factor, GTP-binding domain), IPR003511 (DNA-binding HORMA), IPR005225 (Small GTP-binding protein domain), IPR009000 (Translation elongation/initiation factor/Ribosomal, beta-barrel), IPR009022 (Elongation factor G, III-V domain), IPR020568 (Ribosomal protein S5 domain 2-type fold), IPR027417…	374	118434	7	6	7	6	7.6	6.3	2073	1	1	1	453.992	905.969	2	905.461	0.5086	0	51.57	0.0025	SDPVVSFR			1184.1716.1716.2.dta
1184	Achn004851	Elongation factor; contains IPR000640 (Translation elongation factor EFG, V domain), IPR000795 (Elongation factor, GTP-binding domain), IPR003511 (DNA-binding HORMA), IPR005225 (Small GTP-binding protein domain), IPR009000 (Translation elongation/initiation factor/Ribosomal, beta-barrel), IPR009022 (Elongation factor G, III-V domain), IPR020568 (Ribosomal protein S5 domain 2-type fold), IPR027417…	374	118434	7	6	7	6	7.6	6.3	2697	1	1	1	612.291	1222.57	2	1222.59	-0.0188	0	35.65	0.056	ILSEEFGWDK			1184.2041.2041.2.dta
1184	Achn004851	Elongation factor; contains IPR000640 (Translation elongation factor EFG, V domain), IPR000795 (Elongation factor, GTP-binding domain), IPR003511 (DNA-binding HORMA), IPR005225 (Small GTP-binding protein domain), IPR009000 (Translation elongation/initiation factor/Ribosomal, beta-barrel), IPR009022 (Elongation factor G, III-V domain), IPR020568 (Ribosomal protein S5 domain 2-type fold), IPR027417…	374	118434	7	6	7	6	7.6	6.3	3156	1	1	1	694.674	1387.33	2	1386.66	0.6693	0	39.45	0.029	GFVQFCYEPIK			1184.2128.2128.2.dta
1184	Achn004851	Elongation factor; contains IPR000640 (Translation elongation factor EFG, V domain), IPR000795 (Elongation factor, GTP-binding domain), IPR003511 (DNA-binding HORMA), IPR005225 (Small GTP-binding protein domain), IPR009000 (Translation elongation/initiation factor/Ribosomal, beta-barrel), IPR009022 (Elongation factor G, III-V domain), IPR020568 (Ribosomal protein S5 domain 2-type fold), IPR027417…	374	118434	7	6	7	6	7.6	6.3	3521	1	1	1	777.908	1553.8	2	1552.71	1.0934	0	79.79	1.8e-06	DLQDDFMGGAEIVK	Oxidation (M)	0.00000020000000.0	1184.1970.1970.2.dta
1184	Achn004851	Elongation factor; contains IPR000640 (Translation elongation factor EFG, V domain), IPR000795 (Elongation factor, GTP-binding domain), IPR003511 (DNA-binding HORMA), IPR005225 (Small GTP-binding protein domain), IPR009000 (Translation elongation/initiation factor/Ribosomal, beta-barrel), IPR009022 (Elongation factor G, III-V domain), IPR020568 (Ribosomal protein S5 domain 2-type fold), IPR027417…	374	118434	7	6	7	6	7.6	6.3	3619	1	1	1	820.309	1638.6	2	1637.74	0.8602	0	56.43	0.00045	NCDPEGPLMLYVSK	Oxidation (M)	0.00000000200000.0	1184.2025.2025.2.dta
1184	Achn004851	Elongation factor; contains IPR000640 (Translation elongation factor EFG, V domain), IPR000795 (Elongation factor, GTP-binding domain), IPR003511 (DNA-binding HORMA), IPR005225 (Small GTP-binding protein domain), IPR009000 (Translation elongation/initiation factor/Ribosomal, beta-barrel), IPR009022 (Elongation factor G, III-V domain), IPR020568 (Ribosomal protein S5 domain 2-type fold), IPR027417…	374	118434	7	6	7	6	7.6	6.3	3947	1	1	1	920.34	1838.67	2	1837.83	0.8367	0	74.22	6.9e-06	STGISLYYEMSDESLK	Oxidation (M)	0.0000000002000000.0	1184.1960.1960.2.dta
1184	Achn238811	Phosphorylase; contains IPR000811 (Glycosyl transferase, family 35)	171	102393	3	3	3	3	5.1	6.11	3365	1	1	1	742.855	1483.7	2	1482.7	0.9927	0	48.94	0.0023	VPAVANPMAEEPDK	Oxidation (M)	0.00000002000000.0	1184.1436.1436.2.dta
1184	Achn238811	Phosphorylase; contains IPR000811 (Glycosyl transferase, family 35)	171	102393	3	3	3	3	5.1	6.11	3531	1	1	1	783.314	1564.61	2	1563.83	0.7832	0	53.32	0.00088	VVFVPNYNVSVAEK			1184.1988.1988.2.dta
1184	Achn238811	Phosphorylase; contains IPR000811 (Glycosyl transferase, family 35)	171	102393	3	3	3	3	5.1	6.11	4044	1	1	1	954.873	1907.73	2	1906.91	0.8226	0	76.2	4e-06	AQQICAVLYPGDATESGK			1184.1881.1881.2.dta
1184	Achn194541	Chaperone clpb, putative; contains IPR001270 (Chaperonin ClpA/B), IPR004176 (Clp, N-terminal), IPR019489 (Clp ATPase, C-terminal), IPR023150 (Double Clp-N motif), IPR027417 (P-loop containing nucleoside triphosphate hydrolase)	142	105568	2	2	2	2	3	5.7	2330	1	1	1	522.521	1043.03	2	1042.58	0.4501	0	42.14	0.019	TAVVEGLAQR			1184.1561.1561.2.dta
1184	Achn194541	Chaperone clpb, putative; contains IPR001270 (Chaperonin ClpA/B), IPR004176 (Clp, N-terminal), IPR019489 (Clp ATPase, C-terminal), IPR023150 (Double Clp-N motif), IPR027417 (P-loop containing nucleoside triphosphate hydrolase)	142	105568	2	2	2	2	3	5.7	3919	1	1	1	908.736	1815.46	2	1814.88	0.5818	0	99.86	2e-08	QAIINAGGSEEAANSVER			1184.1586.1586.2.dta
1194	Achn031911	Heat shock 70 kDa protein C; contains IPR013126 (Heat shock protein 70 family)	257	80312	4	4	4	4	6.8	5.35	2806	1	1	1	620.349	1238.68	2	1239.62	-0.933	1	48.03	0.0031	MKETAEAFLGK	Oxidation (M)	0.20000000000.0	1194.1586.1586.2.dta
1194	Achn031911	Heat shock 70 kDa protein C; contains IPR013126 (Heat shock protein 70 family)	257	80312	4	4	4	4	6.8	5.35	3175	1	1	1	689.43	1376.85	2	1376.63	0.2181	0	68.2	3.2e-05	NSLETYVYNMK	Oxidation (M)	0.00000000020.0	1194.1769.1769.2.dta
1194	Achn031911	Heat shock 70 kDa protein C; contains IPR013126 (Heat shock protein 70 family)	257	80312	4	4	4	4	6.8	5.35	3403	1	1	1	751.24	1500.46	2	1499.79	0.6701	0	80.89	2e-06	NQIDEIVLVGGSTR			1194.2008.2008.2.dta
1194	Achn031911	Heat shock 70 kDa protein C; contains IPR013126 (Heat shock protein 70 family)	257	80312	4	4	4	4	6.8	5.35	3413	1	1	1	754.941	1507.87	2	1507.73	0.1371	0	60.23	0.00018	ITPSWVAFTDSER			1194.2145.2145.2.dta
1194	Achn040121	70-kDa heat shock protein; contains IPR013126 (Heat shock protein 70 family)	168	71596	3	3	3	3	6.2	5.03	3192	1	1	1	693.991	1385.97	2	1385.72	0.2459	0	48.28	0.0036	ELESICNPIIAK			1194.1854.1854.2.dta
1194	Achn040121	70-kDa heat shock protein; contains IPR013126 (Heat shock protein 70 family)	168	71596	3	3	3	3	6.2	5.03	3374	1	1	1	745.219	1488.42	2	1486.69	1.7302	0	52.18	0.0015	TTPSYVAFTDTER			1194.1805.1805.2.dta
1194	Achn040121	70-kDa heat shock protein; contains IPR013126 (Heat shock protein 70 family)	168	71596	3	3	3	3	6.2	5.03	3638	1	1	1	839.313	1676.61	2	1676.82	-0.2077	0	67.2	3.8e-05	NQVAMNPINTVFDAK	Oxidation (M)	0.000020000000000.0	1194.2010.2010.2.dta
1194	Achn186491	Chaperone protein HtpG; contains IPR001404 (Heat shock protein Hsp90)	148	93982	3	2	3	2	4.4	4.84	2819	1	1	1	622.815	1243.61	2	1243.6	0.0102	0	56.35	0.00048	GALANENVDDVK			1194.1428.1428.2.dta
1194	Achn186491	Chaperone protein HtpG; contains IPR001404 (Heat shock protein Hsp90)	148	93982	3	2	3	2	4.4	4.84	2928	1	1	1	646.135	1290.26	2	1288.67	1.5858	0	36.39	0.063	LADTPCVVVTSK			1194.1578.1578.2.dta
1194	Achn186491	Chaperone protein HtpG; contains IPR001404 (Heat shock protein Hsp90)	148	93982	3	2	3	2	4.4	4.84	3105	1	1	1	676.721	1351.43	2	1350.64	0.7817	0	55.48	0.00073	IMQSQTLSDANK	Oxidation (M)	0.020000000000.0	1194.1234.1234.2.dta
1194	Achn079561	Heat shock protein 90-2; contains IPR001404 (Heat shock protein Hsp90)	113	80452	3	2	3	2	4.4	4.99	2452	1	1	1	527.53	1053.05	2	1052.52	0.5286	0	30.9	0.22	APFDLFDTK			1194.2185.2185.2.dta
1194	Achn079561	Heat shock protein 90-2; contains IPR001404 (Heat shock protein Hsp90)	113	80452	3	2	3	2	4.4	4.99	2843	1	1	1	629.161	1256.31	2	1255.69	0.6194	0	42.1	0.017	ADLVNNLGTIAR			1194.1893.1893.2.dta
1194	Achn079561	Heat shock protein 90-2; contains IPR001404 (Heat shock protein Hsp90)	113	80452	3	2	3	2	4.4	4.99	3020	1	1	1	662.796	1323.58	2	1322.6	0.978	0	45.22	0.0058	EDQLEYLEER			1194.1853.1853.2.dta
1196	Achn079831	3-isopropylmalate dehydratase large subunit; contains IPR015937 (Aconitase/isopropylmalate dehydratase)	557	143020	10	6	10	6	8.4	6.19	1950	1	1	1	830.63	829.623	1	829.473	0.1496	0	34.73	0.11	GPMLLGVK	Oxidation (M)	0.00200000.0	1196.1695.1695.1.dta
1196	Achn079831	3-isopropylmalate dehydratase large subunit; contains IPR015937 (Aconitase/isopropylmalate dehydratase)	557	143020	10	6	10	6	8.4	6.19	2177	1	1	0	457.082	912.149	2	913.56	-1.4102	0	33.71	0.12	ILLESAIR			1196.1868.1868.2.dta
1196	Achn079831	3-isopropylmalate dehydratase large subunit; contains IPR015937 (Aconitase/isopropylmalate dehydratase)	557	143020	10	6	10	6	8.4	6.19	2382	1	1	1	513.627	1025.24	2	1024.5	0.7387	0	68.32	4e-05	LSVFDAAMR	Oxidation (M)	0.000000020.0	1196.1866.1866.2.dta
1196	Achn079831	3-isopropylmalate dehydratase large subunit; contains IPR015937 (Aconitase/isopropylmalate dehydratase)	557	143020	10	6	10	6	8.4	6.19	2425	1	1	0	525.551	1049.09	2	1048.59	0.495	0	33.57	0.14	YLLQSGLQK			1196.1794.1794.2.dta
1196	Achn079831	3-isopropylmalate dehydratase large subunit; contains IPR015937 (Aconitase/isopropylmalate dehydratase)	557	143020	10	6	10	6	8.4	6.19	2765	1	1	1	612.985	1223.95	2	1223.59	0.369	0	33.1	0.13	IATMASENPFK	Oxidation (M)	0.00020000000.0	1196.1638.1638.2.dta
1196	Achn079831	3-isopropylmalate dehydratase large subunit; contains IPR015937 (Aconitase/isopropylmalate dehydratase)	557	143020	10	6	10	6	8.4	6.19	2939	1	1	1	640.142	1278.27	2	1278.56	-0.2891	0	53.15	0.0013	FVEFYGEGMGK	Oxidation (M)	0.00000000200.0	1196.1883.1883.2.dta
1196	Achn079831	3-isopropylmalate dehydratase large subunit; contains IPR015937 (Aconitase/isopropylmalate dehydratase)	557	143020	10	6	10	6	8.4	6.19	3613	1	1	1	792.687	1583.36	2	1581.76	1.595	0	99.54	2.5e-08	DTIVLAGAEYGSGSSR			1196.1806.1806.2.dta
1196	Achn079831	3-isopropylmalate dehydratase large subunit; contains IPR015937 (Aconitase/isopropylmalate dehydratase)	557	143020	10	6	10	6	8.4	6.19	3860	1	1	1	874.214	1746.41	2	1745.78	0.6335	0	66.04	5.2e-05	NENAVQLNMEHEFR	Oxidation (M)	0.00000000200000.0	1196.1567.1567.2.dta
1196	Achn079831	3-isopropylmalate dehydratase large subunit; contains IPR015937 (Aconitase/isopropylmalate dehydratase)	557	143020	10	6	10	6	8.4	6.19	4094	1	1	1	955.873	1909.73	2	1908.95	0.7777	1	81.93	1.1e-06	AAGKDTIVLAGAEYGSGSSR			1196.1707.1707.2.dta
1196	Achn079831	3-isopropylmalate dehydratase large subunit; contains IPR015937 (Aconitase/isopropylmalate dehydratase)	557	143020	10	6	10	6	8.4	6.19	4102	1	1	1	958.443	1914.87	2	1914.01	0.8649	0	65.94	3.6e-05	VSEIRPGEDVIVTTNTGK			1196.1656.1656.2.dta
1196	Achn004851	Elongation factor; contains IPR000640 (Translation elongation factor EFG, V domain), IPR000795 (Elongation factor, GTP-binding domain), IPR003511 (DNA-binding HORMA), IPR005225 (Small GTP-binding protein domain), IPR009000 (Translation elongation/initiation factor/Ribosomal, beta-barrel), IPR009022 (Elongation factor G, III-V domain), IPR020568 (Ribosomal protein S5 domain 2-type fold), IPR027417…	476	118434	9	8	9	8	10.3	6.3	2157	1	1	0	453.773	905.532	2	905.461	0.0713	0	40.88	0.023	SDPVVSFR			1196.1694.1694.2.dta
1196	Achn004851	Elongation factor; contains IPR000640 (Translation elongation factor EFG, V domain), IPR000795 (Elongation factor, GTP-binding domain), IPR003511 (DNA-binding HORMA), IPR005225 (Small GTP-binding protein domain), IPR009000 (Translation elongation/initiation factor/Ribosomal, beta-barrel), IPR009022 (Elongation factor G, III-V domain), IPR020568 (Ribosomal protein S5 domain 2-type fold), IPR027417…	476	118434	9	8	9	8	10.3	6.3	2581	1	1	0	568.532	1135.05	2	1134.5	0.5509	0	33.8	0.13	EGALAEENMR	Oxidation (M)	0.0000000020.0	1196.1230.1230.2.dta
1196	Achn004851	Elongation factor; contains IPR000640 (Translation elongation factor EFG, V domain), IPR000795 (Elongation factor, GTP-binding domain), IPR003511 (DNA-binding HORMA), IPR005225 (Small GTP-binding protein domain), IPR009000 (Translation elongation/initiation factor/Ribosomal, beta-barrel), IPR009022 (Elongation factor G, III-V domain), IPR020568 (Ribosomal protein S5 domain 2-type fold), IPR027417…	476	118434	9	8	9	8	10.3	6.3	3061	1	1	0	662.965	1323.92	2	1322.64	1.2757	0	51.96	0.0015	NMSVIAHVDHGK	Oxidation (M)	0.020000000000.0	1196.1220.1220.2.dta
1196	Achn004851	Elongation factor; contains IPR000640 (Translation elongation factor EFG, V domain), IPR000795 (Elongation factor, GTP-binding domain), IPR003511 (DNA-binding HORMA), IPR005225 (Small GTP-binding protein domain), IPR009000 (Translation elongation/initiation factor/Ribosomal, beta-barrel), IPR009022 (Elongation factor G, III-V domain), IPR020568 (Ribosomal protein S5 domain 2-type fold), IPR027417…	476	118434	9	8	9	8	10.3	6.3	3128	1	1	0	674.117	1346.22	2	1345.77	0.4478	0	48.41	0.004	VIYASQLTAKPR			1196.1571.1571.2.dta
1196	Achn004851	Elongation factor; contains IPR000640 (Translation elongation factor EFG, V domain), IPR000795 (Elongation factor, GTP-binding domain), IPR003511 (DNA-binding HORMA), IPR005225 (Small GTP-binding protein domain), IPR009000 (Translation elongation/initiation factor/Ribosomal, beta-barrel), IPR009022 (Elongation factor G, III-V domain), IPR020568 (Ribosomal protein S5 domain 2-type fold), IPR027417…	476	118434	9	8	9	8	10.3	6.3	3217	1	1	0	690.836	1379.66	2	1379.62	0.0405	0	45.25	0.0059	QIINTCMNDQK	Oxidation (M)	0.00000020000.0	1196.1303.1303.2.dta
1196	Achn004851	Elongation factor; contains IPR000640 (Translation elongation factor EFG, V domain), IPR000795 (Elongation factor, GTP-binding domain), IPR003511 (DNA-binding HORMA), IPR005225 (Small GTP-binding protein domain), IPR009000 (Translation elongation/initiation factor/Ribosomal, beta-barrel), IPR009022 (Elongation factor G, III-V domain), IPR020568 (Ribosomal protein S5 domain 2-type fold), IPR027417…	476	118434	9	8	9	8	10.3	6.3	3240	1	1	0	695.119	1388.22	2	1386.66	1.56	0	51.12	0.002	GFVQFCYEPIK			1196.2124.2124.2.dta
1196	Achn004851	Elongation factor; contains IPR000640 (Translation elongation factor EFG, V domain), IPR000795 (Elongation factor, GTP-binding domain), IPR003511 (DNA-binding HORMA), IPR005225 (Small GTP-binding protein domain), IPR009000 (Translation elongation/initiation factor/Ribosomal, beta-barrel), IPR009022 (Elongation factor G, III-V domain), IPR020568 (Ribosomal protein S5 domain 2-type fold), IPR027417…	476	118434	9	8	9	8	10.3	6.3	3569	1	1	1	777.781	1553.55	2	1552.71	0.8397	0	79.17	2.5e-06	DLQDDFMGGAEIVK	Oxidation (M)	0.00000020000000.0	1196.1962.1962.2.dta
1196	Achn004851	Elongation factor; contains IPR000640 (Translation elongation factor EFG, V domain), IPR000795 (Elongation factor, GTP-binding domain), IPR003511 (DNA-binding HORMA), IPR005225 (Small GTP-binding protein domain), IPR009000 (Translation elongation/initiation factor/Ribosomal, beta-barrel), IPR009022 (Elongation factor G, III-V domain), IPR020568 (Ribosomal protein S5 domain 2-type fold), IPR027417…	476	118434	9	8	9	8	10.3	6.3	3686	1	1	0	819.671	1637.33	2	1637.74	-0.4162	0	55.87	0.00056	NCDPEGPLMLYVSK	Oxidation (M)	0.00000000200000.0	1196.2011.2011.2.dta
1196	Achn004851	Elongation factor; contains IPR000640 (Translation elongation factor EFG, V domain), IPR000795 (Elongation factor, GTP-binding domain), IPR003511 (DNA-binding HORMA), IPR005225 (Small GTP-binding protein domain), IPR009000 (Translation elongation/initiation factor/Ribosomal, beta-barrel), IPR009022 (Elongation factor G, III-V domain), IPR020568 (Ribosomal protein S5 domain 2-type fold), IPR027417…	476	118434	9	8	9	8	10.3	6.3	3984	1	1	0	920.361	1838.71	2	1837.83	0.8782	0	78.59	2.4e-06	STGISLYYEMSDESLK	Oxidation (M)	0.0000000002000000.0	1196.1946.1946.2.dta
1196	Achn306341	Elongation factor; contains IPR000640 (Translation elongation factor EFG, V domain), IPR000795 (Elongation factor, GTP-binding domain), IPR005225 (Small GTP-binding protein domain), IPR009000 (Translation elongation/initiation factor/Ribosomal, beta-barrel), IPR009022 (Elongation factor G, III-V domain), IPR020568 (Ribosomal protein S5 domain 2-type fold), IPR027417 (P-loop containing nucleoside …	458	96547	9	8	9	8	13.3	6	2157	1	0	0	453.773	905.532	2	905.461	0.0713	0	40.88	0.023	SDPVVSFR			1196.1694.1694.2.dta
1196	Achn306341	Elongation factor; contains IPR000640 (Translation elongation factor EFG, V domain), IPR000795 (Elongation factor, GTP-binding domain), IPR005225 (Small GTP-binding protein domain), IPR009000 (Translation elongation/initiation factor/Ribosomal, beta-barrel), IPR009022 (Elongation factor G, III-V domain), IPR020568 (Ribosomal protein S5 domain 2-type fold), IPR027417 (P-loop containing nucleoside …	458	96547	9	8	9	8	13.3	6	2581	1	0	0	568.532	1135.05	2	1134.5	0.5509	0	33.8	0.13	EGALAEENMR	Oxidation (M)	0.0000000020.0	1196.1230.1230.2.dta
1196	Achn306341	Elongation factor; contains IPR000640 (Translation elongation factor EFG, V domain), IPR000795 (Elongation factor, GTP-binding domain), IPR005225 (Small GTP-binding protein domain), IPR009000 (Translation elongation/initiation factor/Ribosomal, beta-barrel), IPR009022 (Elongation factor G, III-V domain), IPR020568 (Ribosomal protein S5 domain 2-type fold), IPR027417 (P-loop containing nucleoside …	458	96547	9	8	9	8	13.3	6	3061	1	0	0	662.965	1323.92	2	1322.64	1.2757	0	51.96	0.0015	NMSVIAHVDHGK	Oxidation (M)	0.020000000000.0	1196.1220.1220.2.dta
1196	Achn306341	Elongation factor; contains IPR000640 (Translation elongation factor EFG, V domain), IPR000795 (Elongation factor, GTP-binding domain), IPR005225 (Small GTP-binding protein domain), IPR009000 (Translation elongation/initiation factor/Ribosomal, beta-barrel), IPR009022 (Elongation factor G, III-V domain), IPR020568 (Ribosomal protein S5 domain 2-type fold), IPR027417 (P-loop containing nucleoside …	458	96547	9	8	9	8	13.3	6	3128	1	0	0	674.117	1346.22	2	1345.77	0.4478	0	48.41	0.004	VIYASQLTAKPR			1196.1571.1571.2.dta
1196	Achn306341	Elongation factor; contains IPR000640 (Translation elongation factor EFG, V domain), IPR000795 (Elongation factor, GTP-binding domain), IPR005225 (Small GTP-binding protein domain), IPR009000 (Translation elongation/initiation factor/Ribosomal, beta-barrel), IPR009022 (Elongation factor G, III-V domain), IPR020568 (Ribosomal protein S5 domain 2-type fold), IPR027417 (P-loop containing nucleoside …	458	96547	9	8	9	8	13.3	6	3217	1	0	0	690.836	1379.66	2	1379.62	0.0405	0	45.25	0.0059	QIINTCMNDQK	Oxidation (M)	0.00000020000.0	1196.1303.1303.2.dta
1196	Achn306341	Elongation factor; contains IPR000640 (Translation elongation factor EFG, V domain), IPR000795 (Elongation factor, GTP-binding domain), IPR005225 (Small GTP-binding protein domain), IPR009000 (Translation elongation/initiation factor/Ribosomal, beta-barrel), IPR009022 (Elongation factor G, III-V domain), IPR020568 (Ribosomal protein S5 domain 2-type fold), IPR027417 (P-loop containing nucleoside …	458	96547	9	8	9	8	13.3	6	3240	1	0	0	695.119	1388.22	2	1386.66	1.56	0	51.12	0.002	GFVQFCYEPIK			1196.2124.2124.2.dta
1196	Achn306341	Elongation factor; contains IPR000640 (Translation elongation factor EFG, V domain), IPR000795 (Elongation factor, GTP-binding domain), IPR005225 (Small GTP-binding protein domain), IPR009000 (Translation elongation/initiation factor/Ribosomal, beta-barrel), IPR009022 (Elongation factor G, III-V domain), IPR020568 (Ribosomal protein S5 domain 2-type fold), IPR027417 (P-loop containing nucleoside …	458	96547	9	8	9	8	13.3	6	3686	1	0	0	819.671	1637.33	2	1637.74	-0.4162	0	55.87	0.00056	NCDPEGPLMLYVSK	Oxidation (M)	0.00000000200000.0	1196.2011.2011.2.dta
1196	Achn306341	Elongation factor; contains IPR000640 (Translation elongation factor EFG, V domain), IPR000795 (Elongation factor, GTP-binding domain), IPR005225 (Small GTP-binding protein domain), IPR009000 (Translation elongation/initiation factor/Ribosomal, beta-barrel), IPR009022 (Elongation factor G, III-V domain), IPR020568 (Ribosomal protein S5 domain 2-type fold), IPR027417 (P-loop containing nucleoside …	458	96547	9	8	9	8	13.3	6	3984	1	0	0	920.361	1838.71	2	1837.83	0.8782	0	78.59	2.4e-06	STGISLYYEMSDESLK	Oxidation (M)	0.0000000002000000.0	1196.1946.1946.2.dta
1196	Achn306341	Elongation factor; contains IPR000640 (Translation elongation factor EFG, V domain), IPR000795 (Elongation factor, GTP-binding domain), IPR005225 (Small GTP-binding protein domain), IPR009000 (Translation elongation/initiation factor/Ribosomal, beta-barrel), IPR009022 (Elongation factor G, III-V domain), IPR020568 (Ribosomal protein S5 domain 2-type fold), IPR027417 (P-loop containing nucleoside …	458	96547	9	8	9	8	13.3	6	4412	1	1	1	767.15	2298.43	3	2297.03	1.3973	0	55.69	0.00042	LYMEARPMEEGLAEAIDDGR	2 Oxidation (M)	0.00200002000000000000.0	1196.1875.1875.3.dta
1196	Achn353581	Aconitate hydratase 2; contains IPR015937 (Aconitase/isopropylmalate dehydratase)	160	98084	3	2	3	2	4.6	6.37	2177	1	0	0	457.082	912.149	2	913.56	-1.4102	0	33.71	0.12	ILLESAIR			1196.1868.1868.2.dta
1196	Achn353581	Aconitate hydratase 2; contains IPR015937 (Aconitase/isopropylmalate dehydratase)	160	98084	3	2	3	2	4.6	6.37	3180	1	1	1	681.93	1361.84	2	1361.6	0.2493	0	46.81	0.0046	NMTMDPPGPSGVK	2 Oxidation (M)	0.0202000000000.0	1196.1272.1272.2.dta
1196	Achn353581	Aconitate hydratase 2; contains IPR015937 (Aconitase/isopropylmalate dehydratase)	160	98084	3	2	3	2	4.6	6.37	4094	1	0	0	955.873	1909.73	2	1908.92	0.8141	0	81.93	1.1e-06	AAGQDTIVLAGAEYGSGSSR			1196.1707.1707.2.dta
1196	Achn106551	Alpha-glucosidase, putative; contains IPR000322 (Glycoside hydrolase, family 31), IPR013785 (Aldolase-type TIM barrel)	120	76766	2	2	2	2	4.1	6.27	3633	1	1	1	798.626	1595.24	2	1593.77	1.4706	0	70.49	2e-05	VWSDVQESEFALGK			1196.2036.2036.2.dta
1196	Achn106551	Alpha-glucosidase, putative; contains IPR000322 (Glycoside hydrolase, family 31), IPR013785 (Aldolase-type TIM barrel)	120	76766	2	2	2	2	4.1	6.27	3697	1	1	1	826.593	1651.17	2	1650.74	0.4261	0	49.82	0.0023	GNLFLDDDELPEMK	Oxidation (M)	0.00000000000020.0	1196.2064.2064.2.dta
1198	Achn079831	3-isopropylmalate dehydratase large subunit; contains IPR015937 (Aconitase/isopropylmalate dehydratase)	482	143020	8	7	8	7	7	6.19	2203	1	1	0	472.494	942.974	2	944.399	-1.4248	0	34.77	0.11	DFNSYGSR			1198.1368.1368.2.dta
1198	Achn079831	3-isopropylmalate dehydratase large subunit; contains IPR015937 (Aconitase/isopropylmalate dehydratase)	482	143020	8	7	8	7	7	6.19	2358	1	1	1	513.158	1024.3	2	1024.5	-0.2005	0	45.95	0.0064	LSVFDAAMR	Oxidation (M)	0.000000020.0	1198.1867.1867.2.dta
1198	Achn079831	3-isopropylmalate dehydratase large subunit; contains IPR015937 (Aconitase/isopropylmalate dehydratase)	482	143020	8	7	8	7	7	6.19	2748	1	1	1	613.322	1224.63	2	1223.59	1.0435	0	39.56	0.022	IATMASENPFK	Oxidation (M)	0.00020000000.0	1198.1611.1611.2.dta
1198	Achn079831	3-isopropylmalate dehydratase large subunit; contains IPR015937 (Aconitase/isopropylmalate dehydratase)	482	143020	8	7	8	7	7	6.19	2918	1	1	1	640.65	1279.29	2	1278.56	0.7273	0	59.28	0.00031	FVEFYGEGMGK	Oxidation (M)	0.00000000200.0	1198.1799.1799.2.dta
1198	Achn079831	3-isopropylmalate dehydratase large subunit; contains IPR015937 (Aconitase/isopropylmalate dehydratase)	482	143020	8	7	8	7	7	6.19	3279	1	1	1	707.635	1413.25	2	1412.61	0.648	0	52.47	0.0014	DMTMDPPGPHGVK	2 Oxidation (M)	0.0202000000000.0	1198.1205.1205.2.dta
1198	Achn079831	3-isopropylmalate dehydratase large subunit; contains IPR015937 (Aconitase/isopropylmalate dehydratase)	482	143020	8	7	8	7	7	6.19	3602	1	1	1	791.954	1581.89	2	1581.76	0.1292	0	107.85	2.9e-09	DTIVLAGAEYGSGSSR			1198.1779.1779.2.dta
1198	Achn079831	3-isopropylmalate dehydratase large subunit; contains IPR015937 (Aconitase/isopropylmalate dehydratase)	482	143020	8	7	8	7	7	6.19	4088	1	1	1	955.703	1909.39	2	1908.95	0.4383	1	102.4	1.1e-08	AAGKDTIVLAGAEYGSGSSR			1198.1828.1828.2.dta
1198	Achn079831	3-isopropylmalate dehydratase large subunit; contains IPR015937 (Aconitase/isopropylmalate dehydratase)	482	143020	8	7	8	7	7	6.19	4093	1	1	1	958.507	1915	2	1914.01	0.994	0	52.75	0.00075	VSEIRPGEDVIVTTNTGK			1198.1631.1631.2.dta
1198	Achn353581	Aconitate hydratase 2; contains IPR015937 (Aconitase/isopropylmalate dehydratase)	396	98084	7	4	7	4	10.4	6.37	2161	1	1	1	463.799	925.583	2	925.523	0.06	0	32.26	0.12	LLNGEVGPK			1198.1475.1475.2.dta
1198	Achn353581	Aconitate hydratase 2; contains IPR015937 (Aconitase/isopropylmalate dehydratase)	396	98084	7	4	7	4	10.4	6.37	2203	1	0	0	472.494	942.974	2	944.399	-1.4248	0	34.77	0.11	DFNSYGSR			1198.1368.1368.2.dta
1198	Achn353581	Aconitate hydratase 2; contains IPR015937 (Aconitase/isopropylmalate dehydratase)	396	98084	7	4	7	4	10.4	6.37	3161	1	1	1	681.735	1361.46	2	1361.6	-0.1401	0	50.52	0.0022	NMTMDPPGPSGVK	2 Oxidation (M)	0.0202000000000.0	1198.1247.1247.2.dta
1198	Achn353581	Aconitate hydratase 2; contains IPR015937 (Aconitase/isopropylmalate dehydratase)	396	98084	7	4	7	4	10.4	6.37	3388	1	1	1	735.498	1468.98	2	1468.8	0.1822	0	33.15	0.11	ISEIRPGQDVTVR			1198.1487.1487.2.dta
1198	Achn353581	Aconitate hydratase 2; contains IPR015937 (Aconitase/isopropylmalate dehydratase)	396	98084	7	4	7	4	10.4	6.37	3549	1	1	1	773.381	1544.75	2	1543.75	1.0027	0	45.56	0.0049	GNPMWNQLSVPASK	Oxidation (M)	0.00020000000000.0	1198.1808.1808.2.dta
1198	Achn353581	Aconitate hydratase 2; contains IPR015937 (Aconitase/isopropylmalate dehydratase)	396	98084	7	4	7	4	10.4	6.37	4006	1	1	1	929.266	1856.52	2	1855.78	0.7382	0	97.03	3.9e-08	ANNMFVDYNEPQQDR	Oxidation (M)	0.000200000000000.0	1198.1613.1613.2.dta
1198	Achn353581	Aconitate hydratase 2; contains IPR015937 (Aconitase/isopropylmalate dehydratase)	396	98084	7	4	7	4	10.4	6.37	4088	1	0	1	955.703	1909.39	2	1908.92	0.4747	0	102.4	1.1e-08	AAGQDTIVLAGAEYGSGSSR			1198.1828.1828.2.dta
1198	Achn306341	Elongation factor; contains IPR000640 (Translation elongation factor EFG, V domain), IPR000795 (Elongation factor, GTP-binding domain), IPR005225 (Small GTP-binding protein domain), IPR009000 (Translation elongation/initiation factor/Ribosomal, beta-barrel), IPR009022 (Elongation factor G, III-V domain), IPR020568 (Ribosomal protein S5 domain 2-type fold), IPR027417 (P-loop containing nucleoside …	243	96547	7	5	6	4	9.2	6	2209	1	1	1	478.563	955.112	2	954.525	0.5876	0	36.33	0.064	GGGQVIPTAR			1198.1367.1367.2.dta
1198	Achn306341	Elongation factor; contains IPR000640 (Translation elongation factor EFG, V domain), IPR000795 (Elongation factor, GTP-binding domain), IPR005225 (Small GTP-binding protein domain), IPR009000 (Translation elongation/initiation factor/Ribosomal, beta-barrel), IPR009022 (Elongation factor G, III-V domain), IPR020568 (Ribosomal protein S5 domain 2-type fold), IPR027417 (P-loop containing nucleoside …	243	96547	7	5	6	4	9.2	6	2322	1	1	1	503.503	1004.99	2	1006.52	-1.5275	1	30.22	0.33	FTADELRR			1198.1469.1469.2.dta
1198	Achn306341	Elongation factor; contains IPR000640 (Translation elongation factor EFG, V domain), IPR000795 (Elongation factor, GTP-binding domain), IPR005225 (Small GTP-binding protein domain), IPR009000 (Translation elongation/initiation factor/Ribosomal, beta-barrel), IPR009022 (Elongation factor G, III-V domain), IPR020568 (Ribosomal protein S5 domain 2-type fold), IPR027417 (P-loop containing nucleoside …	243	96547	7	5	6	4	9.2	6	3195	1	1	1	689.935	1377.86	2	1379.62	-1.761	0	53.5	0.00098	QIINTCMNDQK	Oxidation (M)	0.00000020000.0	1198.1280.1280.2.dta
1198	Achn306341	Elongation factor; contains IPR000640 (Translation elongation factor EFG, V domain), IPR000795 (Elongation factor, GTP-binding domain), IPR005225 (Small GTP-binding protein domain), IPR009000 (Translation elongation/initiation factor/Ribosomal, beta-barrel), IPR009022 (Elongation factor G, III-V domain), IPR020568 (Ribosomal protein S5 domain 2-type fold), IPR027417 (P-loop containing nucleoside …	243	96547	7	5	6	4	9.2	6	3198	1	1	1	691.181	1380.35	2	1379.62	0.7309	0	51.74	0.0017	QIINTCMNDQK	Oxidation (M)	0.00000020000.0	1198.1279.1279.2.dta
1198	Achn306341	Elongation factor; contains IPR000640 (Translation elongation factor EFG, V domain), IPR000795 (Elongation factor, GTP-binding domain), IPR005225 (Small GTP-binding protein domain), IPR009000 (Translation elongation/initiation factor/Ribosomal, beta-barrel), IPR009022 (Elongation factor G, III-V domain), IPR020568 (Ribosomal protein S5 domain 2-type fold), IPR027417 (P-loop containing nucleoside …	243	96547	7	5	6	4	9.2	6	3682	1	1	1	820.394	1638.77	2	1637.74	1.0295	0	50.14	0.0016	NCDPEGPLMLYVSK	Oxidation (M)	0.00000000200000.0	1198.1975.1975.2.dta
1198	Achn306341	Elongation factor; contains IPR000640 (Translation elongation factor EFG, V domain), IPR000795 (Elongation factor, GTP-binding domain), IPR005225 (Small GTP-binding protein domain), IPR009000 (Translation elongation/initiation factor/Ribosomal, beta-barrel), IPR009022 (Elongation factor G, III-V domain), IPR020568 (Ribosomal protein S5 domain 2-type fold), IPR027417 (P-loop containing nucleoside …	243	96547	7	5	6	4	9.2	6	3942	1	1	1	603.463	1807.37	3	1806.92	0.4441	1	41.55	0.014	NATLTNEKEVDAHPIR			1198.1355.1355.3.dta
1198	Achn306341	Elongation factor; contains IPR000640 (Translation elongation factor EFG, V domain), IPR000795 (Elongation factor, GTP-binding domain), IPR005225 (Small GTP-binding protein domain), IPR009000 (Translation elongation/initiation factor/Ribosomal, beta-barrel), IPR009022 (Elongation factor G, III-V domain), IPR020568 (Ribosomal protein S5 domain 2-type fold), IPR027417 (P-loop containing nucleoside …	243	96547	7	5	6	4	9.2	6	4419	1	1	1	766.838	2297.49	3	2297.03	0.4624	0	38.96	0.02	LYMEARPMEEGLAEAIDDGR	2 Oxidation (M)	0.00200002000000000000.0	1198.1840.1840.3.dta
1198	Achn374461	Programmed cell death 6-interacting protein; contains IPR004328 (BRO1 domain), IPR025304 (ALIX V-shaped domain)	151	99905	3	2	3	2	4.2	6.49	2902	1	1	1	637.448	1272.88	2	1274.63	-1.7479	0	63.83	0.00011	GAAQQLLDAMNK	Oxidation (M)	0.000000000200.0	1198.1653.1653.2.dta
1198	Achn374461	Programmed cell death 6-interacting protein; contains IPR004328 (BRO1 domain), IPR025304 (ALIX V-shaped domain)	151	99905	3	2	3	2	4.2	6.49	3125	1	1	1	677.587	1353.16	2	1352.6	0.5632	0	35.26	0.078	SMPMNEVLDASK	2 Oxidation (M)	0.020200000000.0	1198.1411.1411.2.dta
1198	Achn374461	Programmed cell death 6-interacting protein; contains IPR004328 (BRO1 domain), IPR025304 (ALIX V-shaped domain)	151	99905	3	2	3	2	4.2	6.49	3491	1	1	1	758.722	1515.43	2	1515.74	-0.3115	0	57.41	0.00044	EAQNLEDDLQTLK			1198.1964.1964.2.dta
1198	Achn238811	Phosphorylase; contains IPR000811 (Glycosyl transferase, family 35)	131	102393	3	3	3	3	4.1	6.11	2288	1	1	1	494.07	986.125	2	985.487	0.6377	0	46.12	0.0081	AFATYTNAK			1198.1417.1417.2.dta
1198	Achn238811	Phosphorylase; contains IPR000811 (Glycosyl transferase, family 35)	131	102393	3	3	3	3	4.1	6.11	3423	1	1	1	742.482	1482.95	2	1482.7	0.2479	0	49.02	0.0026	VPAVANPMAEEPDK	Oxidation (M)	0.00000002000000.0	1198.1423.1423.2.dta
1198	Achn238811	Phosphorylase; contains IPR000811 (Glycosyl transferase, family 35)	131	102393	3	3	3	3	4.1	6.11	3581	1	1	1	783.443	1564.87	2	1563.83	1.0422	0	38.49	0.025	VVFVPNYNVSVAEK			1198.1955.1955.2.dta
1198	Achn106551	Alpha-glucosidase, putative; contains IPR000322 (Glycoside hydrolase, family 31), IPR013785 (Aldolase-type TIM barrel)	108	76766	2	2	2	2	3.5	6.27	2475	1	1	1	553.175	1104.34	2	1103.59	0.7457	0	38.02	0.046	SLMVSPVLDK	Oxidation (M)	0.0020000000.0	1198.1739.1739.2.dta
1198	Achn106551	Alpha-glucosidase, putative; contains IPR000322 (Glycoside hydrolase, family 31), IPR013785 (Aldolase-type TIM barrel)	108	76766	2	2	2	2	3.5	6.27	3620	1	1	1	798.786	1595.56	2	1593.77	1.7907	0	72.09	1.3e-05	VWSDVQESEFALGK			1198.2008.2008.2.dta
1206	Achn040121	70-kDa heat shock protein; contains IPR013126 (Heat shock protein 70 family)	361	71596	7	6	7	6	13.3	5.03	2234	1	1	1	487.466	972.917	2	974.528	-1.6114	1	32.22	0.21	LSKEEIEK			1206.1162.1162.2.dta
1206	Achn040121	70-kDa heat shock protein; contains IPR013126 (Heat shock protein 70 family)	361	71596	7	6	7	6	13.3	5.03	2688	1	1	1	606.156	1210.3	2	1209.59	0.71	0	61.68	0.00019	FTDASVQSDIK			1206.1529.1529.2.dta
1206	Achn040121	70-kDa heat shock protein; contains IPR013126 (Heat shock protein 70 family)	361	71596	7	6	7	6	13.3	5.03	2903	1	1	0	640.866	1279.72	2	1279.67	0.0509	0	55.49	0.00055	EIAEAYLGSTVK			1206.1789.1789.2.dta
1206	Achn040121	70-kDa heat shock protein; contains IPR013126 (Heat shock protein 70 family)	361	71596	7	6	7	6	13.3	5.03	3178	1	1	0	688.271	1374.53	2	1373.6	0.9241	0	41.12	0.017	NALENYAYNMR	Oxidation (M)	0.00000000020.0	1206.1680.1680.2.dta
1206	Achn040121	70-kDa heat shock protein; contains IPR013126 (Heat shock protein 70 family)	361	71596	7	6	7	6	13.3	5.03	3431	1	1	1	744.747	1487.48	2	1486.69	0.7846	0	43.52	0.01	TTPSYVAFTDTER			1206.1808.1808.2.dta
1206	Achn040121	70-kDa heat shock protein; contains IPR013126 (Heat shock protein 70 family)	361	71596	7	6	7	6	13.3	5.03	3731	1	1	0	838.75	1675.48	2	1674.72	0.7614	0	61.6	0.00015	ATAGDTHLGGEDFDNR			1206.1477.1477.2.dta
1206	Achn040121	70-kDa heat shock protein; contains IPR013126 (Heat shock protein 70 family)	361	71596	7	6	7	6	13.3	5.03	3735	1	1	0	839.812	1677.61	2	1676.82	0.7911	0	68.09	3.1e-05	NQVAMNPINTVFDAK	Oxidation (M)	0.000020000000000.0	1206.2013.2013.2.dta
1206	Achn066661	Transitional endoplasmic reticulum ATPase, putative; contains IPR005938 (ATPase, AAA-type, CDC48), IPR009010 (Aspartate decarboxylase-like domain), IPR027417 (P-loop containing nucleoside triphosphate hydrolase)	311	89797	6	5	6	5	10.8	5.16	2189	1	1	1	474.342	946.669	2	946.56	0.1088	1	56.97	0.0006	KGDLFLVR			1206.1788.1788.2.dta
1206	Achn066661	Transitional endoplasmic reticulum ATPase, putative; contains IPR005938 (ATPase, AAA-type, CDC48), IPR009010 (Aspartate decarboxylase-like domain), IPR027417 (P-loop containing nucleoside triphosphate hydrolase)	311	89797	6	5	6	5	10.8	5.16	2405	1	1	0	538.181	1074.35	2	1074.53	-0.1839	0	40.84	0.024	LAGESESNLR			1206.1315.1315.2.dta
1206	Achn066661	Transitional endoplasmic reticulum ATPase, putative; contains IPR005938 (ATPase, AAA-type, CDC48), IPR009010 (Aspartate decarboxylase-like domain), IPR027417 (P-loop containing nucleoside triphosphate hydrolase)	311	89797	6	5	6	5	10.8	5.16	3515	1	1	1	509.953	1526.84	3	1525.76	1.08	0	31.01	0.14	LGDVVSVHQCADVK			1206.1471.1471.3.dta
1206	Achn066661	Transitional endoplasmic reticulum ATPase, putative; contains IPR005938 (ATPase, AAA-type, CDC48), IPR009010 (Aspartate decarboxylase-like domain), IPR027417 (P-loop containing nucleoside triphosphate hydrolase)	311	89797	6	5	6	5	10.8	5.16	3745	1	1	0	841.545	1681.08	2	1680.81	0.27	0	38.25	0.029	VLNQLLTEMDGMSAK	2 Oxidation (M)	0.000000002002000.0	1206.1905.1905.2.dta
1206	Achn066661	Transitional endoplasmic reticulum ATPase, putative; contains IPR005938 (ATPase, AAA-type, CDC48), IPR009010 (Aspartate decarboxylase-like domain), IPR027417 (P-loop containing nucleoside triphosphate hydrolase)	311	89797	6	5	6	5	10.8	5.16	4021	1	1	0	923.783	1845.55	2	1844.84	0.716	0	69.7	2.1e-05	YTQGFSGADITEICQR			1206.1908.1908.2.dta
1206	Achn066661	Transitional endoplasmic reticulum ATPase, putative; contains IPR005938 (ATPase, AAA-type, CDC48), IPR009010 (Aspartate decarboxylase-like domain), IPR027417 (P-loop containing nucleoside triphosphate hydrolase)	311	89797	6	5	6	5	10.8	5.16	4529	1	1	1	847.877	2540.61	3	2539.21	1.3971	0	74.36	4.6e-06	LVVDEAINDDNSVVALHPDTMEK	Oxidation (M)	0.00000000000000000000200.0	1206.1890.1890.3.dta
1206	Achn290011	70-kDa heat shock protein; contains IPR013126 (Heat shock protein 70 family)	262	70315	5	5	5	5	10.6	5.19	2903	1	0	0	640.866	1279.72	2	1279.67	0.0509	0	55.49	0.00055	EIAEAYLGSTVK			1206.1789.1789.2.dta
1206	Achn290011	70-kDa heat shock protein; contains IPR013126 (Heat shock protein 70 family)	262	70315	5	5	5	5	10.6	5.19	3178	1	0	0	688.271	1374.53	2	1373.6	0.9241	0	41.12	0.017	NALENYAYNMR	Oxidation (M)	0.00000000020.0	1206.1680.1680.2.dta
1206	Achn290011	70-kDa heat shock protein; contains IPR013126 (Heat shock protein 70 family)	262	70315	5	5	5	5	10.6	5.19	3395	1	1	1	737.299	1472.58	2	1472.68	-0.0943	0	41.06	0.016	TTPSYVGFTDTER			1206.1756.1756.2.dta
1206	Achn290011	70-kDa heat shock protein; contains IPR013126 (Heat shock protein 70 family)	262	70315	5	5	5	5	10.6	5.19	3731	1	0	0	838.75	1675.48	2	1674.72	0.7614	0	61.6	0.00015	ATAGDTHLGGEDFDNR			1206.1477.1477.2.dta
1206	Achn290011	70-kDa heat shock protein; contains IPR013126 (Heat shock protein 70 family)	262	70315	5	5	5	5	10.6	5.19	3735	1	0	0	839.812	1677.61	2	1676.82	0.7911	0	68.09	3.1e-05	NQVAMNPINTVFDAK	Oxidation (M)	0.000020000000000.0	1206.2013.2013.2.dta
1206	Achn107431	Transitional endoplasmic reticulum ATPase, putative; contains IPR005938 (ATPase, AAA-type, CDC48), IPR009010 (Aspartate decarboxylase-like domain), IPR027417 (P-loop containing nucleoside triphosphate hydrolase)	254	95019	6	4	6	4	10.2	5.44	1882	1	1	1	408.016	814.018	2	812.382	1.636	0	32.87	0.18	GFGTEFR			1206.1688.1688.2.dta
1206	Achn107431	Transitional endoplasmic reticulum ATPase, putative; contains IPR005938 (ATPase, AAA-type, CDC48), IPR009010 (Aspartate decarboxylase-like domain), IPR027417 (P-loop containing nucleoside triphosphate hydrolase)	254	95019	6	4	6	4	10.2	5.44	2405	1	0	0	538.181	1074.35	2	1074.53	-0.1839	0	40.84	0.024	LAGESESNLR			1206.1315.1315.2.dta
1206	Achn107431	Transitional endoplasmic reticulum ATPase, putative; contains IPR005938 (ATPase, AAA-type, CDC48), IPR009010 (Aspartate decarboxylase-like domain), IPR027417 (P-loop containing nucleoside triphosphate hydrolase)	254	95019	6	4	6	4	10.2	5.44	3745	1	0	0	841.545	1681.08	2	1680.81	0.27	0	38.25	0.029	VLNQLLTEMDGMSAK	2 Oxidation (M)	0.000000002002000.0	1206.1905.1905.2.dta
1206	Achn107431	Transitional endoplasmic reticulum ATPase, putative; contains IPR005938 (ATPase, AAA-type, CDC48), IPR009010 (Aspartate decarboxylase-like domain), IPR027417 (P-loop containing nucleoside triphosphate hydrolase)	254	95019	6	4	6	4	10.2	5.44	4021	1	0	0	923.783	1845.55	2	1844.84	0.716	0	69.7	2.1e-05	YTQGFSGADITEICQR			1206.1908.1908.2.dta
1206	Achn107431	Transitional endoplasmic reticulum ATPase, putative; contains IPR005938 (ATPase, AAA-type, CDC48), IPR009010 (Aspartate decarboxylase-like domain), IPR027417 (P-loop containing nucleoside triphosphate hydrolase)	254	95019	6	4	6	4	10.2	5.44	4258	1	1	1	679.849	2036.53	3	2036.89	-0.3672	1	44.08	0.0067	DDEDRLDEIGYDDVGGVR			1206.1873.1873.3.dta
1206	Achn107431	Transitional endoplasmic reticulum ATPase, putative; contains IPR005938 (ATPase, AAA-type, CDC48), IPR009010 (Aspartate decarboxylase-like domain), IPR027417 (P-loop containing nucleoside triphosphate hydrolase)	254	95019	6	4	6	4	10.2	5.44	4466	1	1	1	769.866	2306.58	3	2305.99	0.5912	1	31.25	0.12	RGENPDSMDEDIDEEVAEIK	Oxidation (M)	0.00000002000000000000.0	1206.1834.1834.3.dta
1206	Achn045911	Importin beta subunit; contains IPR016024 (Armadillo-type fold), IPR027140 (Importin subunit beta)	160	97358	3	3	3	3	4.6	4.63	2103	1	1	1	453.049	904.084	2	903.503	0.5813	0	38.12	0.058	STASQVIAK			1206.1206.1206.2.dta
1206	Achn045911	Importin beta subunit; contains IPR016024 (Armadillo-type fold), IPR027140 (Importin subunit beta)	160	97358	3	3	3	3	4.6	4.63	3157	1	1	1	683.573	1365.13	2	1364.69	0.437	0	62.12	0.00016	TAAYETLNEVVR			1206.1860.1860.2.dta
1206	Achn045911	Importin beta subunit; contains IPR016024 (Armadillo-type fold), IPR027140 (Importin subunit beta)	160	97358	3	3	3	3	4.6	4.63	4224	1	1	1	1002.92	2003.82	2	2002.97	0.843	0	59.55	0.00017	ILTAVVQGMNASEGNNDVR	Oxidation (M)	0.0000000020000000000.0	1206.1628.1628.2.dta
1206	Achn005601	Heat shock protein, putative; contains IPR001404 (Heat shock protein Hsp90)	122	81173	3	2	3	2	4.4	4.99	1939	1	1	0	420.14	838.266	2	838.407	-0.1415	0	30.62	0.18	FESLTDK			1206.1413.1413.2.dta
1206	Achn005601	Heat shock protein, putative; contains IPR001404 (Heat shock protein Hsp90)	122	81173	3	2	3	2	4.4	4.99	2831	1	1	0	629.151	1256.29	2	1255.69	0.5999	0	41.52	0.019	ADLVNNLGTIAR			1206.1896.1896.2.dta
1206	Achn005601	Heat shock protein, putative; contains IPR001404 (Heat shock protein Hsp90)	122	81173	3	2	3	2	4.4	4.99	2933	1	1	1	646.563	1291.11	2	1290.63	0.4819	0	52.8	0.0014	ELISNSSDALDK			1206.1537.1537.2.dta
1207	Achn037361	Transitional endoplasmic reticulum ATPase, putative; contains IPR005938 (ATPase, AAA-type, CDC48), IPR009010 (Aspartate decarboxylase-like domain), IPR027417 (P-loop containing nucleoside triphosphate hydrolase)	1030	93545	25	19	21	16	29.1	5.16	927	1	1	0	545.56	544.553	1	544.358	0.1942	0	30.54	0.24	TLLAK			1207.1130.1130.1.dta
1207	Achn037361	Transitional endoplasmic reticulum ATPase, putative; contains IPR005938 (ATPase, AAA-type, CDC48), IPR009010 (Aspartate decarboxylase-like domain), IPR027417 (P-loop containing nucleoside triphosphate hydrolase)	1030	93545	25	19	21	16	29.1	5.16	1896	1	1	0	407.51	813.006	2	812.382	0.6245	0	31.35	0.23	GFGTEFR			1207.1686.1686.2.dta
1207	Achn037361	Transitional endoplasmic reticulum ATPase, putative; contains IPR005938 (ATPase, AAA-type, CDC48), IPR009010 (Aspartate decarboxylase-like domain), IPR027417 (P-loop containing nucleoside triphosphate hydrolase)	1030	93545	25	19	21	16	29.1	5.16	2231	1	1	0	968.71	967.702	1	967.57	0.1321	0	34.34	0.088	ELVELPLR			1207.2047.2047.1.dta
1207	Achn037361	Transitional endoplasmic reticulum ATPase, putative; contains IPR005938 (ATPase, AAA-type, CDC48), IPR009010 (Aspartate decarboxylase-like domain), IPR027417 (P-loop containing nucleoside triphosphate hydrolase)	1030	93545	25	19	21	16	29.1	5.16	2402	1	1	0	526.291	1050.57	2	1050.53	0.0321	0	55.35	0.00066	DFSTAILER			1207.2006.2006.2.dta
1207	Achn037361	Transitional endoplasmic reticulum ATPase, putative; contains IPR005938 (ATPase, AAA-type, CDC48), IPR009010 (Aspartate decarboxylase-like domain), IPR027417 (P-loop containing nucleoside triphosphate hydrolase)	1030	93545	25	19	21	16	29.1	5.16	2436	1	1	0	538.744	1075.47	2	1074.52	0.9543	0	36.99	0.048	LSDEVDLER			1207.1674.1674.2.dta
1207	Achn037361	Transitional endoplasmic reticulum ATPase, putative; contains IPR005938 (ATPase, AAA-type, CDC48), IPR009010 (Aspartate decarboxylase-like domain), IPR027417 (P-loop containing nucleoside triphosphate hydrolase)	1030	93545	25	19	21	16	29.1	5.16	2520	1	1	0	560.548	1119.08	2	1118.5	0.5854	0	60.91	0.00025	GSSVGDAGGAADR			1207.1070.1070.2.dta
1207	Achn037361	Transitional endoplasmic reticulum ATPase, putative; contains IPR005938 (ATPase, AAA-type, CDC48), IPR009010 (Aspartate decarboxylase-like domain), IPR027417 (P-loop containing nucleoside triphosphate hydrolase)	1030	93545	25	19	21	16	29.1	5.16	2606	1	1	0	1158.66	1157.65	1	1157.64	0.0068	0	35	0.072	GILLYGPPGSGK			1207.1940.1940.1.dta
1207	Achn037361	Transitional endoplasmic reticulum ATPase, putative; contains IPR005938 (ATPase, AAA-type, CDC48), IPR009010 (Aspartate decarboxylase-like domain), IPR027417 (P-loop containing nucleoside triphosphate hydrolase)	1030	93545	25	19	21	16	29.1	5.16	2608	1	1	0	580.144	1158.27	2	1157.64	0.6285	0	41.13	0.023	GILLYGPPGSGK			1207.2002.2002.2.dta
1207	Achn037361	Transitional endoplasmic reticulum ATPase, putative; contains IPR005938 (ATPase, AAA-type, CDC48), IPR009010 (Aspartate decarboxylase-like domain), IPR027417 (P-loop containing nucleoside triphosphate hydrolase)	1030	93545	25	19	21	16	29.1	5.16	2849	1	1	0	626.207	1250.4	2	1250.61	-0.2128	0	31.66	0.18	GVLFYGPPGCGK			1207.2113.2113.2.dta
1207	Achn037361	Transitional endoplasmic reticulum ATPase, putative; contains IPR005938 (ATPase, AAA-type, CDC48), IPR009010 (Aspartate decarboxylase-like domain), IPR027417 (P-loop containing nucleoside triphosphate hydrolase)	1030	93545	25	19	21	16	29.1	5.16	2986	1	1	0	649.98	1297.94	2	1297.65	0.2934	0	43.63	0.011	EIDIGVPDEVGR			1207.1954.1954.2.dta
1207	Achn037361	Transitional endoplasmic reticulum ATPase, putative; contains IPR005938 (ATPase, AAA-type, CDC48), IPR009010 (Aspartate decarboxylase-like domain), IPR027417 (P-loop containing nucleoside triphosphate hydrolase)	1030	93545	25	19	21	16	29.1	5.16	3329	1	1	0	721.259	1440.5	2	1439.72	0.7885	0	66.74	4.6e-05	YQAFAQTLQQSR			1207.1742.1742.2.dta
1207	Achn037361	Transitional endoplasmic reticulum ATPase, putative; contains IPR005938 (ATPase, AAA-type, CDC48), IPR009010 (Aspartate decarboxylase-like domain), IPR027417 (P-loop containing nucleoside triphosphate hydrolase)	1030	93545	25	19	21	16	29.1	5.16	3344	1	1	0	724.293	1446.57	2	1445.82	0.7558	0	75.61	5.5e-06	IVSQLLTLMDGLK	Oxidation (M)	0.0000000020000.0	1207.2208.2208.2.dta
1207	Achn037361	Transitional endoplasmic reticulum ATPase, putative; contains IPR005938 (ATPase, AAA-type, CDC48), IPR009010 (Aspartate decarboxylase-like domain), IPR027417 (P-loop containing nucleoside triphosphate hydrolase)	1030	93545	25	19	21	16	29.1	5.16	3587	1	1	0	782.967	1563.92	2	1563.77	0.148	0	46.9	0.0037	AIANECQANFISVK			1207.1798.1798.2.dta
1207	Achn037361	Transitional endoplasmic reticulum ATPase, putative; contains IPR005938 (ATPase, AAA-type, CDC48), IPR009010 (Aspartate decarboxylase-like domain), IPR027417 (P-loop containing nucleoside triphosphate hydrolase)	1030	93545	25	19	21	16	29.1	5.16	3591	1	1	0	784.34	1566.66	2	1565.79	0.8772	0	51.61	0.0012	LGDIVSVHQCPDVK			1207.1590.1590.2.dta
1207	Achn037361	Transitional endoplasmic reticulum ATPase, putative; contains IPR005938 (ATPase, AAA-type, CDC48), IPR009010 (Aspartate decarboxylase-like domain), IPR027417 (P-loop containing nucleoside triphosphate hydrolase)	1030	93545	25	19	21	16	29.1	5.16	3730	1	1	0	833.812	1665.61	2	1664.81	0.798	0	61.29	0.00015	VLNQLLTEMDGMSAK	Oxidation (M)	0.000000002000000.0	1207.1907.1907.2.dta
1207	Achn037361	Transitional endoplasmic reticulum ATPase, putative; contains IPR005938 (ATPase, AAA-type, CDC48), IPR009010 (Aspartate decarboxylase-like domain), IPR027417 (P-loop containing nucleoside triphosphate hydrolase)	1030	93545	25	19	21	16	29.1	5.16	3763	1	1	0	842.005	1682	2	1680.81	1.1891	0	39.96	0.017	VLNQLLTEMDGMSAK	2 Oxidation (M)	0.000000002002000.0	1207.2184.2184.2.dta
1207	Achn037361	Transitional endoplasmic reticulum ATPase, putative; contains IPR005938 (ATPase, AAA-type, CDC48), IPR009010 (Aspartate decarboxylase-like domain), IPR027417 (P-loop containing nucleoside triphosphate hydrolase)	1030	93545	25	19	21	16	29.1	5.16	3764	1	1	0	842.3	1682.59	2	1680.81	1.7796	0	65.2	5.8e-05	VLNQLLTEMDGMSAK	2 Oxidation (M)	0.000000002002000.0	1207.1786.1786.2.dta
1207	Achn037361	Transitional endoplasmic reticulum ATPase, putative; contains IPR005938 (ATPase, AAA-type, CDC48), IPR009010 (Aspartate decarboxylase-like domain), IPR027417 (P-loop containing nucleoside triphosphate hydrolase)	1030	93545	25	19	21	16	29.1	5.16	3967	1	1	0	905.858	1809.7	2	1808.9	0.8002	1	30.59	0.15	VLNQLLTEMDGMSAKK	2 Oxidation (M)	0.0000000020020000.0	1207.1695.1695.2.dta
1207	Achn037361	Transitional endoplasmic reticulum ATPase, putative; contains IPR005938 (ATPase, AAA-type, CDC48), IPR009010 (Aspartate decarboxylase-like domain), IPR027417 (P-loop containing nucleoside triphosphate hydrolase)	1030	93545	25	19	21	16	29.1	5.16	3997	1	1	0	913.442	1824.87	2	1824.89	-0.0192	0	57.31	0.00028	ELQETVQYPVEHPEK			1207.1578.1578.2.dta
1207	Achn037361	Transitional endoplasmic reticulum ATPase, putative; contains IPR005938 (ATPase, AAA-type, CDC48), IPR009010 (Aspartate decarboxylase-like domain), IPR027417 (P-loop containing nucleoside triphosphate hydrolase)	1030	93545	25	19	21	16	29.1	5.16	4005	1	1	0	919.263	1836.51	2	1835.79	0.7203	0	61.9	0.00013	DTVCIALADDTCEEPK			1207.1850.1850.2.dta
1207	Achn037361	Transitional endoplasmic reticulum ATPase, putative; contains IPR005938 (ATPase, AAA-type, CDC48), IPR009010 (Aspartate decarboxylase-like domain), IPR027417 (P-loop containing nucleoside triphosphate hydrolase)	1030	93545	25	19	21	16	29.1	5.16	4018	1	1	0	616.202	1845.58	3	1844.84	0.7483	0	36.14	0.048	YTQGFSGADITEICQR			1207.1932.1932.3.dta
1207	Achn037361	Transitional endoplasmic reticulum ATPase, putative; contains IPR005938 (ATPase, AAA-type, CDC48), IPR009010 (Aspartate decarboxylase-like domain), IPR027417 (P-loop containing nucleoside triphosphate hydrolase)	1030	93545	25	19	21	16	29.1	5.16	4019	1	1	0	923.837	1845.66	2	1844.84	0.8222	0	61.89	0.00012	YTQGFSGADITEICQR			1207.1926.1926.2.dta
1207	Achn037361	Transitional endoplasmic reticulum ATPase, putative; contains IPR005938 (ATPase, AAA-type, CDC48), IPR009010 (Aspartate decarboxylase-like domain), IPR027417 (P-loop containing nucleoside triphosphate hydrolase)	1030	93545	25	19	21	16	29.1	5.16	4183	1	1	0	655.822	1964.44	3	1963.89	0.5568	1	61.57	0.00013	KDTVCIALADDTCEEPK			1207.1718.1718.3.dta
1207	Achn037361	Transitional endoplasmic reticulum ATPase, putative; contains IPR005938 (ATPase, AAA-type, CDC48), IPR009010 (Aspartate decarboxylase-like domain), IPR027417 (P-loop containing nucleoside triphosphate hydrolase)	1030	93545	25	19	21	16	29.1	5.16	4261	1	1	0	680.325	2037.95	3	2036.89	1.0607	1	39.47	0.015	DDEDRLDEIGYDDVGGVR			1207.1898.1898.3.dta
1207	Achn037361	Transitional endoplasmic reticulum ATPase, putative; contains IPR005938 (ATPase, AAA-type, CDC48), IPR009010 (Aspartate decarboxylase-like domain), IPR027417 (P-loop containing nucleoside triphosphate hydrolase)	1030	93545	25	19	21	16	29.1	5.16	4441	1	1	1	765.343	2293.01	3	2291.97	1.036	1	60.48	0.00011	RGENPDSMDEDIDDEVAEIK	Oxidation (M)	0.00000002000000000000.0	1207.1787.1787.3.dta
1207	Achn107431	Transitional endoplasmic reticulum ATPase, putative; contains IPR005938 (ATPase, AAA-type, CDC48), IPR009010 (Aspartate decarboxylase-like domain), IPR027417 (P-loop containing nucleoside triphosphate hydrolase)	981	95019	24	18	20	15	26.3	5.44	927	1	0	0	545.56	544.553	1	544.358	0.1942	0	30.54	0.24	TLLAK			1207.1130.1130.1.dta
1207	Achn107431	Transitional endoplasmic reticulum ATPase, putative; contains IPR005938 (ATPase, AAA-type, CDC48), IPR009010 (Aspartate decarboxylase-like domain), IPR027417 (P-loop containing nucleoside triphosphate hydrolase)	981	95019	24	18	20	15	26.3	5.44	1896	1	0	0	407.51	813.006	2	812.382	0.6245	0	31.35	0.23	GFGTEFR			1207.1686.1686.2.dta
1207	Achn107431	Transitional endoplasmic reticulum ATPase, putative; contains IPR005938 (ATPase, AAA-type, CDC48), IPR009010 (Aspartate decarboxylase-like domain), IPR027417 (P-loop containing nucleoside triphosphate hydrolase)	981	95019	24	18	20	15	26.3	5.44	2231	1	0	0	968.71	967.702	1	967.57	0.1321	0	34.34	0.088	ELVELPLR			1207.2047.2047.1.dta
1207	Achn107431	Transitional endoplasmic reticulum ATPase, putative; contains IPR005938 (ATPase, AAA-type, CDC48), IPR009010 (Aspartate decarboxylase-like domain), IPR027417 (P-loop containing nucleoside triphosphate hydrolase)	981	95019	24	18	20	15	26.3	5.44	2402	1	0	0	526.291	1050.57	2	1050.53	0.0321	0	55.35	0.00066	DFSTAILER			1207.2006.2006.2.dta
1207	Achn107431	Transitional endoplasmic reticulum ATPase, putative; contains IPR005938 (ATPase, AAA-type, CDC48), IPR009010 (Aspartate decarboxylase-like domain), IPR027417 (P-loop containing nucleoside triphosphate hydrolase)	981	95019	24	18	20	15	26.3	5.44	2436	1	0	0	538.744	1075.47	2	1074.52	0.9543	0	36.99	0.048	LSDEVDLER			1207.1674.1674.2.dta
1207	Achn107431	Transitional endoplasmic reticulum ATPase, putative; contains IPR005938 (ATPase, AAA-type, CDC48), IPR009010 (Aspartate decarboxylase-like domain), IPR027417 (P-loop containing nucleoside triphosphate hydrolase)	981	95019	24	18	20	15	26.3	5.44	2520	1	0	0	560.548	1119.08	2	1118.5	0.5854	0	60.91	0.00025	GSSVGDAGGAADR			1207.1070.1070.2.dta
1207	Achn107431	Transitional endoplasmic reticulum ATPase, putative; contains IPR005938 (ATPase, AAA-type, CDC48), IPR009010 (Aspartate decarboxylase-like domain), IPR027417 (P-loop containing nucleoside triphosphate hydrolase)	981	95019	24	18	20	15	26.3	5.44	2606	1	0	0	1158.66	1157.65	1	1157.64	0.0068	0	35	0.072	GILLYGPPGSGK			1207.1940.1940.1.dta
1207	Achn107431	Transitional endoplasmic reticulum ATPase, putative; contains IPR005938 (ATPase, AAA-type, CDC48), IPR009010 (Aspartate decarboxylase-like domain), IPR027417 (P-loop containing nucleoside triphosphate hydrolase)	981	95019	24	18	20	15	26.3	5.44	2608	1	0	0	580.144	1158.27	2	1157.64	0.6285	0	41.13	0.023	GILLYGPPGSGK			1207.2002.2002.2.dta
1207	Achn107431	Transitional endoplasmic reticulum ATPase, putative; contains IPR005938 (ATPase, AAA-type, CDC48), IPR009010 (Aspartate decarboxylase-like domain), IPR027417 (P-loop containing nucleoside triphosphate hydrolase)	981	95019	24	18	20	15	26.3	5.44	2849	1	0	0	626.207	1250.4	2	1250.61	-0.2128	0	31.66	0.18	GVLFYGPPGCGK			1207.2113.2113.2.dta
1207	Achn107431	Transitional endoplasmic reticulum ATPase, putative; contains IPR005938 (ATPase, AAA-type, CDC48), IPR009010 (Aspartate decarboxylase-like domain), IPR027417 (P-loop containing nucleoside triphosphate hydrolase)	981	95019	24	18	20	15	26.3	5.44	3035	1	1	1	657.501	1312.99	2	1311.67	1.3208	0	59.76	0.00027	EIDIGVPDEIGR			1207.1990.1990.2.dta
1207	Achn107431	Transitional endoplasmic reticulum ATPase, putative; contains IPR005938 (ATPase, AAA-type, CDC48), IPR009010 (Aspartate decarboxylase-like domain), IPR027417 (P-loop containing nucleoside triphosphate hydrolase)	981	95019	24	18	20	15	26.3	5.44	3329	1	0	0	721.259	1440.5	2	1439.72	0.7885	0	66.74	4.6e-05	YQAFAQTLQQSR			1207.1742.1742.2.dta
1207	Achn107431	Transitional endoplasmic reticulum ATPase, putative; contains IPR005938 (ATPase, AAA-type, CDC48), IPR009010 (Aspartate decarboxylase-like domain), IPR027417 (P-loop containing nucleoside triphosphate hydrolase)	981	95019	24	18	20	15	26.3	5.44	3344	1	0	0	724.293	1446.57	2	1445.82	0.7558	0	75.61	5.5e-06	IVSQLLTLMDGLK	Oxidation (M)	0.0000000020000.0	1207.2208.2208.2.dta
1207	Achn107431	Transitional endoplasmic reticulum ATPase, putative; contains IPR005938 (ATPase, AAA-type, CDC48), IPR009010 (Aspartate decarboxylase-like domain), IPR027417 (P-loop containing nucleoside triphosphate hydrolase)	981	95019	24	18	20	15	26.3	5.44	3587	1	0	0	782.967	1563.92	2	1563.77	0.148	0	46.9	0.0037	AIANECQANFISVK			1207.1798.1798.2.dta
1207	Achn107431	Transitional endoplasmic reticulum ATPase, putative; contains IPR005938 (ATPase, AAA-type, CDC48), IPR009010 (Aspartate decarboxylase-like domain), IPR027417 (P-loop containing nucleoside triphosphate hydrolase)	981	95019	24	18	20	15	26.3	5.44	3591	1	0	0	784.34	1566.66	2	1565.79	0.8772	0	51.61	0.0012	LGDIVSVHQCPDVK			1207.1590.1590.2.dta
1207	Achn107431	Transitional endoplasmic reticulum ATPase, putative; contains IPR005938 (ATPase, AAA-type, CDC48), IPR009010 (Aspartate decarboxylase-like domain), IPR027417 (P-loop containing nucleoside triphosphate hydrolase)	981	95019	24	18	20	15	26.3	5.44	3730	1	0	0	833.812	1665.61	2	1664.81	0.798	0	61.29	0.00015	VLNQLLTEMDGMSAK	Oxidation (M)	0.000000002000000.0	1207.1907.1907.2.dta
1207	Achn107431	Transitional endoplasmic reticulum ATPase, putative; contains IPR005938 (ATPase, AAA-type, CDC48), IPR009010 (Aspartate decarboxylase-like domain), IPR027417 (P-loop containing nucleoside triphosphate hydrolase)	981	95019	24	18	20	15	26.3	5.44	3763	1	0	0	842.005	1682	2	1680.81	1.1891	0	39.96	0.017	VLNQLLTEMDGMSAK	2 Oxidation (M)	0.000000002002000.0	1207.2184.2184.2.dta
1207	Achn107431	Transitional endoplasmic reticulum ATPase, putative; contains IPR005938 (ATPase, AAA-type, CDC48), IPR009010 (Aspartate decarboxylase-like domain), IPR027417 (P-loop containing nucleoside triphosphate hydrolase)	981	95019	24	18	20	15	26.3	5.44	3764	1	0	0	842.3	1682.59	2	1680.81	1.7796	0	65.2	5.8e-05	VLNQLLTEMDGMSAK	2 Oxidation (M)	0.000000002002000.0	1207.1786.1786.2.dta
1207	Achn107431	Transitional endoplasmic reticulum ATPase, putative; contains IPR005938 (ATPase, AAA-type, CDC48), IPR009010 (Aspartate decarboxylase-like domain), IPR027417 (P-loop containing nucleoside triphosphate hydrolase)	981	95019	24	18	20	15	26.3	5.44	3967	1	0	0	905.858	1809.7	2	1808.9	0.8002	1	30.59	0.15	VLNQLLTEMDGMSAKK	2 Oxidation (M)	0.0000000020020000.0	1207.1695.1695.2.dta
1207	Achn107431	Transitional endoplasmic reticulum ATPase, putative; contains IPR005938 (ATPase, AAA-type, CDC48), IPR009010 (Aspartate decarboxylase-like domain), IPR027417 (P-loop containing nucleoside triphosphate hydrolase)	981	95019	24	18	20	15	26.3	5.44	3997	1	0	0	913.442	1824.87	2	1824.89	-0.0192	0	57.31	0.00028	ELQETVQYPVEHPEK			1207.1578.1578.2.dta
1207	Achn107431	Transitional endoplasmic reticulum ATPase, putative; contains IPR005938 (ATPase, AAA-type, CDC48), IPR009010 (Aspartate decarboxylase-like domain), IPR027417 (P-loop containing nucleoside triphosphate hydrolase)	981	95019	24	18	20	15	26.3	5.44	4005	1	0	0	919.263	1836.51	2	1835.79	0.7203	0	61.9	0.00013	DTVCIALADDTCEEPK			1207.1850.1850.2.dta
1207	Achn107431	Transitional endoplasmic reticulum ATPase, putative; contains IPR005938 (ATPase, AAA-type, CDC48), IPR009010 (Aspartate decarboxylase-like domain), IPR027417 (P-loop containing nucleoside triphosphate hydrolase)	981	95019	24	18	20	15	26.3	5.44	4018	1	0	0	616.202	1845.58	3	1844.84	0.7483	0	36.14	0.048	YTQGFSGADITEICQR			1207.1932.1932.3.dta
1207	Achn107431	Transitional endoplasmic reticulum ATPase, putative; contains IPR005938 (ATPase, AAA-type, CDC48), IPR009010 (Aspartate decarboxylase-like domain), IPR027417 (P-loop containing nucleoside triphosphate hydrolase)	981	95019	24	18	20	15	26.3	5.44	4019	1	0	0	923.837	1845.66	2	1844.84	0.8222	0	61.89	0.00012	YTQGFSGADITEICQR			1207.1926.1926.2.dta
1207	Achn107431	Transitional endoplasmic reticulum ATPase, putative; contains IPR005938 (ATPase, AAA-type, CDC48), IPR009010 (Aspartate decarboxylase-like domain), IPR027417 (P-loop containing nucleoside triphosphate hydrolase)	981	95019	24	18	20	15	26.3	5.44	4183	1	0	0	655.822	1964.44	3	1963.89	0.5568	1	61.57	0.00013	KDTVCIALADDTCEEPK			1207.1718.1718.3.dta
1207	Achn107431	Transitional endoplasmic reticulum ATPase, putative; contains IPR005938 (ATPase, AAA-type, CDC48), IPR009010 (Aspartate decarboxylase-like domain), IPR027417 (P-loop containing nucleoside triphosphate hydrolase)	981	95019	24	18	20	15	26.3	5.44	4261	1	0	0	680.325	2037.95	3	2036.89	1.0607	1	39.47	0.015	DDEDRLDEIGYDDVGGVR			1207.1898.1898.3.dta
1207	Achn066661	Transitional endoplasmic reticulum ATPase, putative; contains IPR005938 (ATPase, AAA-type, CDC48), IPR009010 (Aspartate decarboxylase-like domain), IPR027417 (P-loop containing nucleoside triphosphate hydrolase)	968	89797	26	19	19	15	24.9	5.16	927	1	0	0	545.56	544.553	1	544.358	0.1942	0	30.54	0.24	TLLAK			1207.1130.1130.1.dta
1207	Achn066661	Transitional endoplasmic reticulum ATPase, putative; contains IPR005938 (ATPase, AAA-type, CDC48), IPR009010 (Aspartate decarboxylase-like domain), IPR027417 (P-loop containing nucleoside triphosphate hydrolase)	968	89797	26	19	19	15	24.9	5.16	2231	1	0	0	968.71	967.702	1	967.57	0.1321	0	34.34	0.088	ELVELPLR			1207.2047.2047.1.dta
1207	Achn066661	Transitional endoplasmic reticulum ATPase, putative; contains IPR005938 (ATPase, AAA-type, CDC48), IPR009010 (Aspartate decarboxylase-like domain), IPR027417 (P-loop containing nucleoside triphosphate hydrolase)	968	89797	26	19	19	15	24.9	5.16	2402	1	0	0	526.291	1050.57	2	1050.53	0.0321	0	55.35	0.00066	DFSTAILER			1207.2006.2006.2.dta
1207	Achn066661	Transitional endoplasmic reticulum ATPase, putative; contains IPR005938 (ATPase, AAA-type, CDC48), IPR009010 (Aspartate decarboxylase-like domain), IPR027417 (P-loop containing nucleoside triphosphate hydrolase)	968	89797	26	19	19	15	24.9	5.16	2416	1	1	1	529.458	1056.9	2	1058.52	-1.623	0	41.81	0.02	LAEDVDLER			1207.1684.1684.2.dta
1207	Achn066661	Transitional endoplasmic reticulum ATPase, putative; contains IPR005938 (ATPase, AAA-type, CDC48), IPR009010 (Aspartate decarboxylase-like domain), IPR027417 (P-loop containing nucleoside triphosphate hydrolase)	968	89797	26	19	19	15	24.9	5.16	2418	1	1	1	529.785	1057.56	2	1058.52	-0.969	0	32.33	0.14	LAEDVDLER			1207.2211.2211.2.dta
1207	Achn066661	Transitional endoplasmic reticulum ATPase, putative; contains IPR005938 (ATPase, AAA-type, CDC48), IPR009010 (Aspartate decarboxylase-like domain), IPR027417 (P-loop containing nucleoside triphosphate hydrolase)	968	89797	26	19	19	15	24.9	5.16	2421	1	1	1	530.528	1059.04	2	1058.52	0.516	0	46.23	0.0076	LAEDVDLER			1207.1594.1594.2.dta
1207	Achn066661	Transitional endoplasmic reticulum ATPase, putative; contains IPR005938 (ATPase, AAA-type, CDC48), IPR009010 (Aspartate decarboxylase-like domain), IPR027417 (P-loop containing nucleoside triphosphate hydrolase)	968	89797	26	19	19	15	24.9	5.16	2425	1	1	1	531.157	1060.3	2	1058.52	1.7745	0	32.64	0.17	LAEDVDLER			1207.2181.2181.2.dta
1207	Achn066661	Transitional endoplasmic reticulum ATPase, putative; contains IPR005938 (ATPase, AAA-type, CDC48), IPR009010 (Aspartate decarboxylase-like domain), IPR027417 (P-loop containing nucleoside triphosphate hydrolase)	968	89797	26	19	19	15	24.9	5.16	2520	1	0	0	560.548	1119.08	2	1118.5	0.5854	0	60.91	0.00025	GSSVGDAGGAADR			1207.1070.1070.2.dta
1207	Achn066661	Transitional endoplasmic reticulum ATPase, putative; contains IPR005938 (ATPase, AAA-type, CDC48), IPR009010 (Aspartate decarboxylase-like domain), IPR027417 (P-loop containing nucleoside triphosphate hydrolase)	968	89797	26	19	19	15	24.9	5.16	2606	1	0	0	1158.66	1157.65	1	1157.64	0.0068	0	35	0.072	GILLYGPPGSGK			1207.1940.1940.1.dta
1207	Achn066661	Transitional endoplasmic reticulum ATPase, putative; contains IPR005938 (ATPase, AAA-type, CDC48), IPR009010 (Aspartate decarboxylase-like domain), IPR027417 (P-loop containing nucleoside triphosphate hydrolase)	968	89797	26	19	19	15	24.9	5.16	2608	1	0	0	580.144	1158.27	2	1157.64	0.6285	0	41.13	0.023	GILLYGPPGSGK			1207.2002.2002.2.dta
1207	Achn066661	Transitional endoplasmic reticulum ATPase, putative; contains IPR005938 (ATPase, AAA-type, CDC48), IPR009010 (Aspartate decarboxylase-like domain), IPR027417 (P-loop containing nucleoside triphosphate hydrolase)	968	89797	26	19	19	15	24.9	5.16	2849	1	0	0	626.207	1250.4	2	1250.61	-0.2128	0	31.66	0.18	GVLFYGPPGCGK			1207.2113.2113.2.dta
1207	Achn066661	Transitional endoplasmic reticulum ATPase, putative; contains IPR005938 (ATPase, AAA-type, CDC48), IPR009010 (Aspartate decarboxylase-like domain), IPR027417 (P-loop containing nucleoside triphosphate hydrolase)	968	89797	26	19	19	15	24.9	5.16	2986	1	0	0	649.98	1297.94	2	1297.65	0.2934	0	43.63	0.011	EIDIGVPDEVGR			1207.1954.1954.2.dta
1207	Achn066661	Transitional endoplasmic reticulum ATPase, putative; contains IPR005938 (ATPase, AAA-type, CDC48), IPR009010 (Aspartate decarboxylase-like domain), IPR027417 (P-loop containing nucleoside triphosphate hydrolase)	968	89797	26	19	19	15	24.9	5.16	3241	1	1	1	697.057	1392.1	2	1392.65	-0.5529	0	55.42	0.00075	LDEVGYDDVGGVR			1207.1694.1694.2.dta
1207	Achn066661	Transitional endoplasmic reticulum ATPase, putative; contains IPR005938 (ATPase, AAA-type, CDC48), IPR009010 (Aspartate decarboxylase-like domain), IPR027417 (P-loop containing nucleoside triphosphate hydrolase)	968	89797	26	19	19	15	24.9	5.16	3329	1	0	0	721.259	1440.5	2	1439.72	0.7885	0	66.74	4.6e-05	YQAFAQTLQQSR			1207.1742.1742.2.dta
1207	Achn066661	Transitional endoplasmic reticulum ATPase, putative; contains IPR005938 (ATPase, AAA-type, CDC48), IPR009010 (Aspartate decarboxylase-like domain), IPR027417 (P-loop containing nucleoside triphosphate hydrolase)	968	89797	26	19	19	15	24.9	5.16	3344	1	0	0	724.293	1446.57	2	1445.82	0.7558	0	75.61	5.5e-06	IVSQLLTLMDGLK	Oxidation (M)	0.0000000020000.0	1207.2208.2208.2.dta
1207	Achn066661	Transitional endoplasmic reticulum ATPase, putative; contains IPR005938 (ATPase, AAA-type, CDC48), IPR009010 (Aspartate decarboxylase-like domain), IPR027417 (P-loop containing nucleoside triphosphate hydrolase)	968	89797	26	19	19	15	24.9	5.16	3502	1	1	1	761.737	1521.46	2	1520.75	0.7132	1	53.9	0.00095	LDEVGYDDVGGVRK			1207.1558.1558.2.dta
1207	Achn066661	Transitional endoplasmic reticulum ATPase, putative; contains IPR005938 (ATPase, AAA-type, CDC48), IPR009010 (Aspartate decarboxylase-like domain), IPR027417 (P-loop containing nucleoside triphosphate hydrolase)	968	89797	26	19	19	15	24.9	5.16	3514	1	1	1	764.278	1526.54	2	1525.76	0.7853	0	56.75	0.00045	LGDVVSVHQCADVK			1207.1482.1482.2.dta
1207	Achn066661	Transitional endoplasmic reticulum ATPase, putative; contains IPR005938 (ATPase, AAA-type, CDC48), IPR009010 (Aspartate decarboxylase-like domain), IPR027417 (P-loop containing nucleoside triphosphate hydrolase)	968	89797	26	19	19	15	24.9	5.16	3587	1	0	0	782.967	1563.92	2	1563.77	0.148	0	46.9	0.0037	AIANECQANFISVK			1207.1798.1798.2.dta
1207	Achn066661	Transitional endoplasmic reticulum ATPase, putative; contains IPR005938 (ATPase, AAA-type, CDC48), IPR009010 (Aspartate decarboxylase-like domain), IPR027417 (P-loop containing nucleoside triphosphate hydrolase)	968	89797	26	19	19	15	24.9	5.16	3730	1	0	0	833.812	1665.61	2	1664.81	0.798	0	61.29	0.00015	VLNQLLTEMDGMSAK	Oxidation (M)	0.000000002000000.0	1207.1907.1907.2.dta
1207	Achn066661	Transitional endoplasmic reticulum ATPase, putative; contains IPR005938 (ATPase, AAA-type, CDC48), IPR009010 (Aspartate decarboxylase-like domain), IPR027417 (P-loop containing nucleoside triphosphate hydrolase)	968	89797	26	19	19	15	24.9	5.16	3763	1	0	0	842.005	1682	2	1680.81	1.1891	0	39.96	0.017	VLNQLLTEMDGMSAK	2 Oxidation (M)	0.000000002002000.0	1207.2184.2184.2.dta
1207	Achn066661	Transitional endoplasmic reticulum ATPase, putative; contains IPR005938 (ATPase, AAA-type, CDC48), IPR009010 (Aspartate decarboxylase-like domain), IPR027417 (P-loop containing nucleoside triphosphate hydrolase)	968	89797	26	19	19	15	24.9	5.16	3764	1	0	0	842.3	1682.59	2	1680.81	1.7796	0	65.2	5.8e-05	VLNQLLTEMDGMSAK	2 Oxidation (M)	0.000000002002000.0	1207.1786.1786.2.dta
1207	Achn066661	Transitional endoplasmic reticulum ATPase, putative; contains IPR005938 (ATPase, AAA-type, CDC48), IPR009010 (Aspartate decarboxylase-like domain), IPR027417 (P-loop containing nucleoside triphosphate hydrolase)	968	89797	26	19	19	15	24.9	5.16	3967	1	0	0	905.858	1809.7	2	1808.9	0.8002	1	30.59	0.15	VLNQLLTEMDGMSAKK	2 Oxidation (M)	0.0000000020020000.0	1207.1695.1695.2.dta
1207	Achn066661	Transitional endoplasmic reticulum ATPase, putative; contains IPR005938 (ATPase, AAA-type, CDC48), IPR009010 (Aspartate decarboxylase-like domain), IPR027417 (P-loop containing nucleoside triphosphate hydrolase)	968	89797	26	19	19	15	24.9	5.16	3997	1	0	0	913.442	1824.87	2	1824.89	-0.0192	0	57.31	0.00028	ELQETVQYPVEHPEK			1207.1578.1578.2.dta
1207	Achn066661	Transitional endoplasmic reticulum ATPase, putative; contains IPR005938 (ATPase, AAA-type, CDC48), IPR009010 (Aspartate decarboxylase-like domain), IPR027417 (P-loop containing nucleoside triphosphate hydrolase)	968	89797	26	19	19	15	24.9	5.16	4018	1	0	0	616.202	1845.58	3	1844.84	0.7483	0	36.14	0.048	YTQGFSGADITEICQR			1207.1932.1932.3.dta
1207	Achn066661	Transitional endoplasmic reticulum ATPase, putative; contains IPR005938 (ATPase, AAA-type, CDC48), IPR009010 (Aspartate decarboxylase-like domain), IPR027417 (P-loop containing nucleoside triphosphate hydrolase)	968	89797	26	19	19	15	24.9	5.16	4019	1	0	0	923.837	1845.66	2	1844.84	0.8222	0	61.89	0.00012	YTQGFSGADITEICQR			1207.1926.1926.2.dta
1207	Achn066661	Transitional endoplasmic reticulum ATPase, putative; contains IPR005938 (ATPase, AAA-type, CDC48), IPR009010 (Aspartate decarboxylase-like domain), IPR027417 (P-loop containing nucleoside triphosphate hydrolase)	968	89797	26	19	19	15	24.9	5.16	4256	1	1	1	1019.17	2036.32	2	2035.91	0.4084	1	58.87	0.00022	EDENRLDEVGYDDVGGVR			1207.1739.1739.2.dta
1207	Achn040121	70-kDa heat shock protein; contains IPR013126 (Heat shock protein 70 family)	342	71596	6	6	6	6	12.5	5.03	2946	1	1	0	641.683	1281.35	2	1279.67	1.6861	0	56.21	0.00061	EIAEAYLGSTVK			1207.1814.1814.2.dta
1207	Achn040121	70-kDa heat shock protein; contains IPR013126 (Heat shock protein 70 family)	342	71596	6	6	6	6	12.5	5.03	3206	1	1	0	688.025	1374.04	2	1373.6	0.4328	0	59.61	0.00029	NALENYAYNMR	Oxidation (M)	0.00000000020.0	1207.1706.1706.2.dta
1207	Achn040121	70-kDa heat shock protein; contains IPR013126 (Heat shock protein 70 family)	342	71596	6	6	6	6	12.5	5.03	3292	1	1	0	707.358	1412.7	2	1411.74	0.9603	0	60.25	0.00018	SSVHDVVLVGGSTR			1207.1568.1568.2.dta
1207	Achn040121	70-kDa heat shock protein; contains IPR013126 (Heat shock protein 70 family)	342	71596	6	6	6	6	12.5	5.03	3427	1	1	0	744.761	1487.51	2	1486.69	0.8142	0	60.3	0.00021	TTPSYVAFTDTER			1207.1835.1835.2.dta
1207	Achn040121	70-kDa heat shock protein; contains IPR013126 (Heat shock protein 70 family)	342	71596	6	6	6	6	12.5	5.03	3748	1	1	0	559.671	1675.99	3	1674.72	1.2666	0	36.14	0.043	ATAGDTHLGGEDFDNR			1207.1480.1480.3.dta
1207	Achn040121	70-kDa heat shock protein; contains IPR013126 (Heat shock protein 70 family)	342	71596	6	6	6	6	12.5	5.03	3750	1	1	0	839.64	1677.27	2	1676.82	0.4471	0	72.39	1.3e-05	NQVAMNPINTVFDAK	Oxidation (M)	0.000020000000000.0	1207.2052.2052.2.dta
1207	Achn107951	70 kDa heat shock protein; contains IPR013126 (Heat shock protein 70 family)	315	71417	6	5	6	5	12.3	5.17	2710	1	1	1	605.035	1208.06	2	1207.57	0.4838	0	30.73	0.23	YSDPSVQGDIK			1207.1459.1459.2.dta
1207	Achn107951	70 kDa heat shock protein; contains IPR013126 (Heat shock protein 70 family)	315	71417	6	5	6	5	12.3	5.17	3206	1	0	0	688.025	1374.04	2	1373.6	0.4328	0	59.61	0.00029	NALENYAYNMR	Oxidation (M)	0.00000000020.0	1207.1706.1706.2.dta
1207	Achn107951	70 kDa heat shock protein; contains IPR013126 (Heat shock protein 70 family)	315	71417	6	5	6	5	12.3	5.17	3292	1	0	0	707.358	1412.7	2	1411.74	0.9603	0	60.25	0.00018	SSVHDVVLVGGSTR			1207.1568.1568.2.dta
1207	Achn107951	70 kDa heat shock protein; contains IPR013126 (Heat shock protein 70 family)	315	71417	6	5	6	5	12.3	5.17	3427	1	0	0	744.761	1487.51	2	1486.69	0.8142	0	60.3	0.00021	TTPSYVAFTDTER			1207.1835.1835.2.dta
1207	Achn107951	70 kDa heat shock protein; contains IPR013126 (Heat shock protein 70 family)	315	71417	6	5	6	5	12.3	5.17	3748	1	0	0	559.671	1675.99	3	1674.72	1.2666	0	36.14	0.043	ATAGDTHLGGEDFDNR			1207.1480.1480.3.dta
1207	Achn107951	70 kDa heat shock protein; contains IPR013126 (Heat shock protein 70 family)	315	71417	6	5	6	5	12.3	5.17	3750	1	0	0	839.64	1677.27	2	1676.82	0.4471	0	72.39	1.3e-05	NQVAMNPINTVFDAK	Oxidation (M)	0.000020000000000.0	1207.2052.2052.2.dta
1207	Achn217001	V-type ATP synthase alpha chain; contains IPR022878 (V-type ATP synthase catalytic subunit A/alpha), IPR027417 (P-loop containing nucleoside triphosphate hydrolase)	232	69010	5	3	5	3	8.3	5.2	2088	1	1	1	443.645	885.276	2	884.439	0.8371	0	36.6	0.063	LASFYER			1207.1638.1638.2.dta
1207	Achn217001	V-type ATP synthase alpha chain; contains IPR022878 (V-type ATP synthase catalytic subunit A/alpha), IPR027417 (P-loop containing nucleoside triphosphate hydrolase)	232	69010	5	3	5	3	8.3	5.2	2335	1	1	1	510.539	1019.06	2	1018.54	0.5196	0	35.85	0.089	LSGDVYIPR			1207.1763.1763.2.dta
1207	Achn217001	V-type ATP synthase alpha chain; contains IPR022878 (V-type ATP synthase catalytic subunit A/alpha), IPR027417 (P-loop containing nucleoside triphosphate hydrolase)	232	69010	5	3	5	3	8.3	5.2	2629	1	1	1	585.562	1169.11	2	1167.56	1.5527	0	39.53	0.03	FDQDFIDIR			1207.2116.2116.2.dta
1207	Achn217001	V-type ATP synthase alpha chain; contains IPR022878 (V-type ATP synthase catalytic subunit A/alpha), IPR027417 (P-loop containing nucleoside triphosphate hydrolase)	232	69010	5	3	5	3	8.3	5.2	2866	1	1	1	628.492	1254.97	2	1254.69	0.277	0	46.06	0.0067	LAADTPLLTGQR			1207.1772.1772.2.dta
1207	Achn217001	V-type ATP synthase alpha chain; contains IPR022878 (V-type ATP synthase catalytic subunit A/alpha), IPR027417 (P-loop containing nucleoside triphosphate hydrolase)	232	69010	5	3	5	3	8.3	5.2	3581	1	1	1	781.703	1561.39	2	1560.79	0.5982	0	76.89	4.8e-06	TTLVANTSNMPVAAR	Oxidation (M)	0.000000000200000.0	1207.1451.1451.2.dta
1207	Achn337071	70-kDa heat shock protein; contains IPR013126 (Heat shock protein 70 family)	212	68863	4	4	4	4	8.6	5.08	2828	1	1	1	621.565	1241.12	2	1239.6	1.517	0	49.98	0.0028	FTDSTVQSDIK			1207.1520.1520.2.dta
1207	Achn337071	70-kDa heat shock protein; contains IPR013126 (Heat shock protein 70 family)	212	68863	4	4	4	4	8.6	5.08	2946	1	0	0	641.683	1281.35	2	1279.67	1.6861	0	56.21	0.00061	EIAEAYLGSTVK			1207.1814.1814.2.dta
1207	Achn337071	70-kDa heat shock protein; contains IPR013126 (Heat shock protein 70 family)	212	68863	4	4	4	4	8.6	5.08	3748	1	0	0	559.671	1675.99	3	1674.72	1.2666	0	36.14	0.043	ATAGDTHLGGEDFDNR			1207.1480.1480.3.dta
1207	Achn337071	70-kDa heat shock protein; contains IPR013126 (Heat shock protein 70 family)	212	68863	4	4	4	4	8.6	5.08	3750	1	0	0	839.64	1677.27	2	1676.82	0.4471	0	72.39	1.3e-05	NQVAMNPINTVFDAK	Oxidation (M)	0.000020000000000.0	1207.2052.2052.2.dta
1207	Achn186491	Chaperone protein HtpG; contains IPR001404 (Heat shock protein Hsp90)	117	93982	2	2	2	2	2.7	4.84	2636	1	1	0	586.793	1171.57	2	1170.59	0.9793	0	61.1	0.00017	DIFYITGTNK			1207.2010.2010.2.dta
1207	Achn186491	Chaperone protein HtpG; contains IPR001404 (Heat shock protein Hsp90)	117	93982	2	2	2	2	2.7	4.84	3136	1	1	1	676.65	1351.29	2	1350.64	0.6412	0	55.83	0.00071	IMQSQTLSDANK	Oxidation (M)	0.020000000000.0	1207.1250.1250.2.dta
1207	Achn095791	Chaperone protein HtpG; contains IPR001404 (Heat shock protein Hsp90)	115	94006	2	2	2	2	2.7	4.84	2636	1	0	0	586.793	1171.57	2	1170.59	0.9793	0	61.1	0.00017	DIFYITGTNK			1207.2010.2010.2.dta
1207	Achn095791	Chaperone protein HtpG; contains IPR001404 (Heat shock protein Hsp90)	115	94006	2	2	2	2	2.7	4.84	3066	1	1	1	663.156	1324.3	2	1323.63	0.6632	0	56.43	0.00058	IMQSQTLSDASK	Oxidation (M)	0.020000000000.0	1207.1268.1268.2.dta
1210	Achn353581	Aconitate hydratase 2; contains IPR015937 (Aconitase/isopropylmalate dehydratase)	329	98084	6	6	5	5	8.7	6.37	3127	1	1	1	674.297	1346.58	2	1345.6	0.9786	0	51.79	0.0014	NMTMDPPGPSGVK	Oxidation (M)	0.0002000000000.0	1210.1356.1356.2.dta
1210	Achn353581	Aconitate hydratase 2; contains IPR015937 (Aconitase/isopropylmalate dehydratase)	329	98084	6	6	5	5	8.7	6.37	3176	1	1	1	681.645	1361.28	2	1361.6	-0.3206	0	49.24	0.0032	NMTMDPPGPSGVK	2 Oxidation (M)	0.0202000000000.0	1210.1232.1232.2.dta
1210	Achn353581	Aconitate hydratase 2; contains IPR015937 (Aconitase/isopropylmalate dehydratase)	329	98084	6	6	5	5	8.7	6.37	3775	1	1	1	856.721	1711.43	2	1710.75	0.6744	1	74.06	8.3e-06	NCDNFQVTKDDVEK			1210.1459.1459.2.dta
1210	Achn353581	Aconitate hydratase 2; contains IPR015937 (Aconitase/isopropylmalate dehydratase)	329	98084	6	6	5	5	8.7	6.37	3877	1	1	1	598.159	1791.46	3	1789.81	1.65	0	39.5	0.023	SENAVHANMELEFQR	Oxidation (M)	0.000000002000000.0	1210.1574.1574.3.dta
1210	Achn353581	Aconitate hydratase 2; contains IPR015937 (Aconitase/isopropylmalate dehydratase)	329	98084	6	6	5	5	8.7	6.37	3980	1	1	1	929.781	1857.55	2	1855.78	1.7684	0	73.37	8.9e-06	ANNMFVDYNEPQQDR	Oxidation (M)	0.000200000000000.0	1210.1588.1588.2.dta
1210	Achn353581	Aconitate hydratase 2; contains IPR015937 (Aconitase/isopropylmalate dehydratase)	329	98084	6	6	5	5	8.7	6.37	4054	1	1	0	956.302	1910.59	2	1908.92	1.6712	0	92.73	1e-07	AAGQDTIVLAGAEYGSGSSR			1210.1826.1826.2.dta
1210	Achn307571	3-isopropylmalate dehydratase large subunit; contains IPR015937 (Aconitase/isopropylmalate dehydratase)	180	107004	3	2	3	2	4.6	6.9	2549	1	1	0	559.617	1117.22	2	1115.62	1.6009	0	59.15	0.00039	TSLAPGSGVVTK			1210.1446.1446.2.dta
1210	Achn307571	3-isopropylmalate dehydratase large subunit; contains IPR015937 (Aconitase/isopropylmalate dehydratase)	180	107004	3	2	3	2	4.6	6.9	3042	1	1	1	658.156	1314.3	2	1313.63	0.6684	0	32.38	0.15	NMTVDPPGPSGVK	Oxidation (M)	0.0200000000000.0	1210.1367.1367.2.dta
1210	Achn307571	3-isopropylmalate dehydratase large subunit; contains IPR015937 (Aconitase/isopropylmalate dehydratase)	180	107004	3	2	3	2	4.6	6.9	4054	1	0	0	956.302	1910.59	2	1908.92	1.6712	0	92.73	1e-07	AAGQDTIVLAGAEYGSGSSR			1210.1826.1826.2.dta
1212	Achn353581	Aconitate hydratase 2; contains IPR015937 (Aconitase/isopropylmalate dehydratase)	371	98084	8	7	6	5	9.7	6.37	2421	1	1	0	1055.64	1054.64	1	1054.54	0.0906	0	31.46	0.15	LYVFDAATR			1212.1897.1897.1.dta
1212	Achn353581	Aconitate hydratase 2; contains IPR015937 (Aconitase/isopropylmalate dehydratase)	371	98084	8	7	6	5	9.7	6.37	3100	1	1	1	674.335	1346.65	2	1345.6	1.0544	0	61.84	0.00014	NMTMDPPGPSGVK	Oxidation (M)	0.0002000000000.0	1212.1367.1367.2.dta
1212	Achn353581	Aconitate hydratase 2; contains IPR015937 (Aconitase/isopropylmalate dehydratase)	371	98084	8	7	6	5	9.7	6.37	3159	1	1	1	682.083	1362.15	2	1361.6	0.5554	0	51.27	0.002	NMTMDPPGPSGVK	2 Oxidation (M)	0.0202000000000.0	1212.1307.1307.2.dta
1212	Achn353581	Aconitate hydratase 2; contains IPR015937 (Aconitase/isopropylmalate dehydratase)	371	98084	8	7	6	5	9.7	6.37	3753	1	1	1	856.935	1711.85	2	1710.75	1.1028	1	66.94	3.2e-05	NCDNFQVTKDDVEK			1212.1468.1468.2.dta
1212	Achn353581	Aconitate hydratase 2; contains IPR015937 (Aconitase/isopropylmalate dehydratase)	371	98084	8	7	6	5	9.7	6.37	3872	1	1	1	896.087	1790.16	2	1789.81	0.354	0	59.36	0.00022	SENAVHANMELEFQR	Oxidation (M)	0.000000002000000.0	1212.1593.1593.2.dta
1212	Achn353581	Aconitate hydratase 2; contains IPR015937 (Aconitase/isopropylmalate dehydratase)	371	98084	8	7	6	5	9.7	6.37	3942	1	1	1	921.277	1840.54	2	1839.78	0.7538	0	54.06	0.00077	ANNMFVDYNEPQQDR			1212.1793.1793.2.dta
1212	Achn353581	Aconitate hydratase 2; contains IPR015937 (Aconitase/isopropylmalate dehydratase)	371	98084	8	7	6	5	9.7	6.37	3968	1	1	1	929.694	1857.37	2	1855.78	1.5939	0	63.19	9.3e-05	ANNMFVDYNEPQQDR	Oxidation (M)	0.000200000000000.0	1212.1604.1604.2.dta
1212	Achn353581	Aconitate hydratase 2; contains IPR015937 (Aconitase/isopropylmalate dehydratase)	371	98084	8	7	6	5	9.7	6.37	4045	1	1	0	956.277	1910.54	2	1908.92	1.6219	0	90.53	1.7e-07	AAGQDTIVLAGAEYGSGSSR			1212.1832.1832.2.dta
1212	Achn307571	3-isopropylmalate dehydratase large subunit; contains IPR015937 (Aconitase/isopropylmalate dehydratase)	173	107004	4	2	3	2	4.2	6.9	2421	1	0	0	1055.64	1054.64	1	1054.54	0.0906	0	31.46	0.15	LYVFDAATR			1212.1897.1897.1.dta
1212	Achn307571	3-isopropylmalate dehydratase large subunit; contains IPR015937 (Aconitase/isopropylmalate dehydratase)	173	107004	4	2	3	2	4.2	6.9	2505	1	1	0	1116.84	1115.83	1	1115.62	0.2115	0	31.15	0.23	TSLAPGSGVVTK			1212.1435.1435.1.dta
1212	Achn307571	3-isopropylmalate dehydratase large subunit; contains IPR015937 (Aconitase/isopropylmalate dehydratase)	173	107004	4	2	3	2	4.2	6.9	2510	1	1	0	559.658	1117.3	2	1115.62	1.6817	0	55.06	0.00097	TSLAPGSGVVTK			1212.1423.1423.2.dta
1212	Achn307571	3-isopropylmalate dehydratase large subunit; contains IPR015937 (Aconitase/isopropylmalate dehydratase)	173	107004	4	2	3	2	4.2	6.9	4045	1	0	0	956.277	1910.54	2	1908.92	1.6219	0	90.53	1.7e-07	AAGQDTIVLAGAEYGSGSSR			1212.1832.1832.2.dta
1232	Achn244121	Putative aminopeptidase; 4537-10989; contains IPR001930 (Peptidase M1, alanine aminopeptidase/leukotriene A4 hydrolase), IPR024601 (Peptidase M1, alanyl aminopeptidase, C-terminal)	789	146402	18	12	16	10	15	5.33	1874	1	1	0	443.029	884.043	2	883.487	0.5559	0	34.43	0.11	LNPQVASR			1232.1222.1222.2.dta
1232	Achn244121	Putative aminopeptidase; 4537-10989; contains IPR001930 (Peptidase M1, alanine aminopeptidase/leukotriene A4 hydrolase), IPR024601 (Peptidase M1, alanyl aminopeptidase, C-terminal)	789	146402	18	12	16	10	15	5.33	2212	1	1	0	518.312	1034.61	2	1035.54	-0.9298	0	32.79	0.13	DWFQLSLK			1232.2392.2392.2.dta
1232	Achn244121	Putative aminopeptidase; 4537-10989; contains IPR001930 (Peptidase M1, alanine aminopeptidase/leukotriene A4 hydrolase), IPR024601 (Peptidase M1, alanyl aminopeptidase, C-terminal)	789	146402	18	12	16	10	15	5.33	2269	1	1	1	531.36	1060.71	2	1060.49	0.2118	0	33.98	0.11	AEAYHLDSR			1232.1295.1295.2.dta
1232	Achn244121	Putative aminopeptidase; 4537-10989; contains IPR001930 (Peptidase M1, alanine aminopeptidase/leukotriene A4 hydrolase), IPR024601 (Peptidase M1, alanyl aminopeptidase, C-terminal)	789	146402	18	12	16	10	15	5.33	2296	1	1	0	542.347	1082.68	2	1082.5	0.1813	0	63.82	9e-05	VSSSYNAEAR			1232.1178.1178.2.dta
1232	Achn244121	Putative aminopeptidase; 4537-10989; contains IPR001930 (Peptidase M1, alanine aminopeptidase/leukotriene A4 hydrolase), IPR024601 (Peptidase M1, alanyl aminopeptidase, C-terminal)	789	146402	18	12	16	10	15	5.33	2417	1	1	1	567.882	1133.75	2	1134.64	-0.8897	0	41.17	0.021	HLILSSPPSGK			1232.1475.1475.2.dta
1232	Achn244121	Putative aminopeptidase; 4537-10989; contains IPR001930 (Peptidase M1, alanine aminopeptidase/leukotriene A4 hydrolase), IPR024601 (Peptidase M1, alanyl aminopeptidase, C-terminal)	789	146402	18	12	16	10	15	5.33	2475	1	1	0	576.471	1150.93	2	1150.55	0.3741	0	33.83	0.12	SILCDSTLDK			1232.1679.1679.2.dta
1232	Achn244121	Putative aminopeptidase; 4537-10989; contains IPR001930 (Peptidase M1, alanine aminopeptidase/leukotriene A4 hydrolase), IPR024601 (Peptidase M1, alanyl aminopeptidase, C-terminal)	789	146402	18	12	16	10	15	5.33	2507	1	1	0	584.94	1167.87	2	1167.63	0.2363	0	32.02	0.16	IWTPAQDLPK			1232.2015.2015.2.dta
1232	Achn244121	Putative aminopeptidase; 4537-10989; contains IPR001930 (Peptidase M1, alanine aminopeptidase/leukotriene A4 hydrolase), IPR024601 (Peptidase M1, alanyl aminopeptidase, C-terminal)	789	146402	18	12	16	10	15	5.33	2786	1	1	0	631.237	1260.46	2	1259.71	0.747	0	60.7	0.00021	FLGELVVQLDK			1232.2323.2323.2.dta
1232	Achn244121	Putative aminopeptidase; 4537-10989; contains IPR001930 (Peptidase M1, alanine aminopeptidase/leukotriene A4 hydrolase), IPR024601 (Peptidase M1, alanyl aminopeptidase, C-terminal)	789	146402	18	12	16	10	15	5.33	2946	1	1	0	655.532	1309.05	2	1308.69	0.3562	0	32.12	0.16	NLLNHPAFDLR			1232.1983.1983.2.dta
1232	Achn244121	Putative aminopeptidase; 4537-10989; contains IPR001930 (Peptidase M1, alanine aminopeptidase/leukotriene A4 hydrolase), IPR024601 (Peptidase M1, alanyl aminopeptidase, C-terminal)	789	146402	18	12	16	10	15	5.33	3165	1	1	1	689.746	1377.48	2	1377.62	-0.1463	0	39.32	0.028	DMPLSSLYHDGK	Oxidation (M)	0.020000000000.0	1232.1716.1716.2.dta
1232	Achn244121	Putative aminopeptidase; 4537-10989; contains IPR001930 (Peptidase M1, alanine aminopeptidase/leukotriene A4 hydrolase), IPR024601 (Peptidase M1, alanyl aminopeptidase, C-terminal)	789	146402	18	12	16	10	15	5.33	3312	1	1	1	720.119	1438.22	2	1437.64	0.583	0	56.43	0.00055	THDDVLADFYDK			1232.2005.2005.2.dta
1232	Achn244121	Putative aminopeptidase; 4537-10989; contains IPR001930 (Peptidase M1, alanine aminopeptidase/leukotriene A4 hydrolase), IPR024601 (Peptidase M1, alanyl aminopeptidase, C-terminal)	789	146402	18	12	16	10	15	5.33	3898	1	1	1	570.585	1708.73	3	1708.73	0.0075	0	41.01	0.013	SSEQYEFNHPNMAR			1232.1551.1551.3.dta
1232	Achn244121	Putative aminopeptidase; 4537-10989; contains IPR001930 (Peptidase M1, alanine aminopeptidase/leukotriene A4 hydrolase), IPR024601 (Peptidase M1, alanyl aminopeptidase, C-terminal)	789	146402	18	12	16	10	15	5.33	3942	1	1	1	864.062	1726.11	2	1724.72	1.3875	0	41.89	0.013	SSEQYEFNHPNMAR	Oxidation (M)	0.00000000000200.0	1232.1411.1411.2.dta
1232	Achn244121	Putative aminopeptidase; 4537-10989; contains IPR001930 (Peptidase M1, alanine aminopeptidase/leukotriene A4 hydrolase), IPR024601 (Peptidase M1, alanyl aminopeptidase, C-terminal)	789	146402	18	12	16	10	15	5.33	3961	1	1	0	870.857	1739.7	2	1738.88	0.8191	1	57.31	0.00032	SILCDSTLDKEFIAK			1232.2028.2028.2.dta
1232	Achn244121	Putative aminopeptidase; 4537-10989; contains IPR001930 (Peptidase M1, alanine aminopeptidase/leukotriene A4 hydrolase), IPR024601 (Peptidase M1, alanyl aminopeptidase, C-terminal)	789	146402	18	12	16	10	15	5.33	4421	1	1	0	676.143	2025.41	3	2025.88	-0.4723	1	74.76	6e-06	RHDGQAVTCEDFFAAMR	Oxidation (M)	0.00000000000000020.0	1232.1784.1784.3.dta
1232	Achn244121	Putative aminopeptidase; 4537-10989; contains IPR001930 (Peptidase M1, alanine aminopeptidase/leukotriene A4 hydrolase), IPR024601 (Peptidase M1, alanyl aminopeptidase, C-terminal)	789	146402	18	12	16	10	15	5.33	4555	1	1	1	717.706	2150.1	3	2149.05	1.0488	0	38.93	0.016	SATNMTEQFAALAAIAQNPGK	Oxidation (M)	0.000020000000000000000.0	1232.2299.2299.3.dta
1232	Achn244121	Putative aminopeptidase; 4537-10989; contains IPR001930 (Peptidase M1, alanine aminopeptidase/leukotriene A4 hydrolase), IPR024601 (Peptidase M1, alanyl aminopeptidase, C-terminal)	789	146402	18	12	16	10	15	5.33	4556	1	1	1	1076.4	2150.79	2	2149.05	1.7401	0	88.66	2.1e-07	SATNMTEQFAALAAIAQNPGK	Oxidation (M)	0.000020000000000000000.0	1232.2296.2296.2.dta
1232	Achn244121	Putative aminopeptidase; 4537-10989; contains IPR001930 (Peptidase M1, alanine aminopeptidase/leukotriene A4 hydrolase), IPR024601 (Peptidase M1, alanyl aminopeptidase, C-terminal)	789	146402	18	12	16	10	15	5.33	4822	1	1	0	930.145	2787.41	3	2786.26	1.1586	0	68.72	1.2e-05	AVTLPGEGEIMDMMDVADPDAVHAVR	3 Oxidation (M)	0.00000000002022000000000000.0	1232.1928.1928.3.dta
1232	Achn189551	Putative aminopeptidase; 4537-10989; contains IPR001930 (Peptidase M1, alanine aminopeptidase/leukotriene A4 hydrolase), IPR024601 (Peptidase M1, alanyl aminopeptidase, C-terminal)	656	99883	13	8	13	8	18.4	5.8	1874	1	0	0	443.029	884.043	2	883.487	0.5559	0	34.43	0.11	LNPQVASR			1232.1222.1222.2.dta
1232	Achn189551	Putative aminopeptidase; 4537-10989; contains IPR001930 (Peptidase M1, alanine aminopeptidase/leukotriene A4 hydrolase), IPR024601 (Peptidase M1, alanyl aminopeptidase, C-terminal)	656	99883	13	8	13	8	18.4	5.8	2212	1	0	0	518.312	1034.61	2	1035.54	-0.9298	0	32.79	0.13	DWFQLSLK			1232.2392.2392.2.dta
1232	Achn189551	Putative aminopeptidase; 4537-10989; contains IPR001930 (Peptidase M1, alanine aminopeptidase/leukotriene A4 hydrolase), IPR024601 (Peptidase M1, alanyl aminopeptidase, C-terminal)	656	99883	13	8	13	8	18.4	5.8	2296	1	0	0	542.347	1082.68	2	1082.5	0.1813	0	63.82	9e-05	VSSSYNAEAR			1232.1178.1178.2.dta
1232	Achn189551	Putative aminopeptidase; 4537-10989; contains IPR001930 (Peptidase M1, alanine aminopeptidase/leukotriene A4 hydrolase), IPR024601 (Peptidase M1, alanyl aminopeptidase, C-terminal)	656	99883	13	8	13	8	18.4	5.8	2475	1	0	0	576.471	1150.93	2	1150.55	0.3741	0	33.83	0.12	SILCDSTLDK			1232.1679.1679.2.dta
1232	Achn189551	Putative aminopeptidase; 4537-10989; contains IPR001930 (Peptidase M1, alanine aminopeptidase/leukotriene A4 hydrolase), IPR024601 (Peptidase M1, alanyl aminopeptidase, C-terminal)	656	99883	13	8	13	8	18.4	5.8	2507	1	0	0	584.94	1167.87	2	1167.63	0.2363	0	32.02	0.16	IWTPAQDLPK			1232.2015.2015.2.dta
1232	Achn189551	Putative aminopeptidase; 4537-10989; contains IPR001930 (Peptidase M1, alanine aminopeptidase/leukotriene A4 hydrolase), IPR024601 (Peptidase M1, alanyl aminopeptidase, C-terminal)	656	99883	13	8	13	8	18.4	5.8	2786	1	0	0	631.237	1260.46	2	1259.71	0.747	0	60.7	0.00021	FLGELVVQLDK			1232.2323.2323.2.dta
1232	Achn189551	Putative aminopeptidase; 4537-10989; contains IPR001930 (Peptidase M1, alanine aminopeptidase/leukotriene A4 hydrolase), IPR024601 (Peptidase M1, alanyl aminopeptidase, C-terminal)	656	99883	13	8	13	8	18.4	5.8	2946	1	0	0	655.532	1309.05	2	1308.69	0.3562	0	32.12	0.16	NLLNHPAFDLR			1232.1983.1983.2.dta
1232	Achn189551	Putative aminopeptidase; 4537-10989; contains IPR001930 (Peptidase M1, alanine aminopeptidase/leukotriene A4 hydrolase), IPR024601 (Peptidase M1, alanyl aminopeptidase, C-terminal)	656	99883	13	8	13	8	18.4	5.8	3189	1	1	1	693.979	1385.94	2	1385.77	0.1763	0	53.56	0.001	TIVHSTITVYPR			1232.1632.1632.2.dta
1232	Achn189551	Putative aminopeptidase; 4537-10989; contains IPR001930 (Peptidase M1, alanine aminopeptidase/leukotriene A4 hydrolase), IPR024601 (Peptidase M1, alanyl aminopeptidase, C-terminal)	656	99883	13	8	13	8	18.4	5.8	3959	1	1	1	869.222	1736.43	2	1735.78	0.6542	0	73.57	9.3e-06	VEGCTSPLALDGQDMK	Oxidation (M)	0.0000000000000020.0	1232.1699.1699.2.dta
1232	Achn189551	Putative aminopeptidase; 4537-10989; contains IPR001930 (Peptidase M1, alanine aminopeptidase/leukotriene A4 hydrolase), IPR024601 (Peptidase M1, alanyl aminopeptidase, C-terminal)	656	99883	13	8	13	8	18.4	5.8	3961	1	0	0	870.857	1739.7	2	1738.88	0.8191	1	57.31	0.00032	SILCDSTLDKEFIAK			1232.2028.2028.2.dta
1232	Achn189551	Putative aminopeptidase; 4537-10989; contains IPR001930 (Peptidase M1, alanine aminopeptidase/leukotriene A4 hydrolase), IPR024601 (Peptidase M1, alanyl aminopeptidase, C-terminal)	656	99883	13	8	13	8	18.4	5.8	4204	1	1	1	938.876	1875.74	2	1874.97	0.7631	0	44.88	0.0055	LESVASNNQPVYNTVLK			1232.1839.1839.2.dta
1232	Achn189551	Putative aminopeptidase; 4537-10989; contains IPR001930 (Peptidase M1, alanine aminopeptidase/leukotriene A4 hydrolase), IPR024601 (Peptidase M1, alanyl aminopeptidase, C-terminal)	656	99883	13	8	13	8	18.4	5.8	4421	1	0	0	676.143	2025.41	3	2025.88	-0.4723	1	74.76	6e-06	RHDGQAVTCEDFFAAMR	Oxidation (M)	0.00000000000000020.0	1232.1784.1784.3.dta
1232	Achn189551	Putative aminopeptidase; 4537-10989; contains IPR001930 (Peptidase M1, alanine aminopeptidase/leukotriene A4 hydrolase), IPR024601 (Peptidase M1, alanyl aminopeptidase, C-terminal)	656	99883	13	8	13	8	18.4	5.8	4822	1	0	0	930.145	2787.41	3	2786.26	1.1586	0	68.72	1.2e-05	AVTLPGEGEIMDMMDVADPDAVHAVR	3 Oxidation (M)	0.00000000002022000000000000.0	1232.1928.1928.3.dta
1232	Achn161991	Chaperone protein clpB; contains IPR001270 (Chaperonin ClpA/B), IPR019955 (Ubiquitin supergroup), IPR023150 (Double Clp-N motif), IPR027417 (P-loop containing nucleoside triphosphate hydrolase)	418	120255	8	6	8	6	8.5	6.22	1958	1	1	1	457.043	912.071	2	911.508	0.5638	0	34.54	0.1	VVGQDPAVK			1232.1170.1170.2.dta
1232	Achn161991	Chaperone protein clpB; contains IPR001270 (Chaperonin ClpA/B), IPR019955 (Ubiquitin supergroup), IPR023150 (Double Clp-N motif), IPR027417 (P-loop containing nucleoside triphosphate hydrolase)	418	120255	8	6	8	6	8.5	6.22	2133	1	1	1	500.718	999.421	2	998.601	0.82	0	58.9	0.00031	LEAELALLK			1232.2119.2119.2.dta
1232	Achn161991	Chaperone protein clpB; contains IPR001270 (Chaperonin ClpA/B), IPR019955 (Ubiquitin supergroup), IPR023150 (Double Clp-N motif), IPR027417 (P-loop containing nucleoside triphosphate hydrolase)	418	120255	8	6	8	6	8.5	6.22	2249	1	1	1	527.154	1052.29	2	1051.49	0.8079	0	33.76	0.11	LSLMNDTDK	Oxidation (M)	0.000200000.0	1232.1379.1379.2.dta
1232	Achn161991	Chaperone protein clpB; contains IPR001270 (Chaperonin ClpA/B), IPR019955 (Ubiquitin supergroup), IPR023150 (Double Clp-N motif), IPR027417 (P-loop containing nucleoside triphosphate hydrolase)	418	120255	8	6	8	6	8.5	6.22	2566	1	1	1	596.955	1191.9	2	1191.59	0.3037	0	72.98	1.5e-05	VLGESAGSMLGR	Oxidation (M)	0.000000002000.0	1232.1503.1503.2.dta
1232	Achn161991	Chaperone protein clpB; contains IPR001270 (Chaperonin ClpA/B), IPR019955 (Ubiquitin supergroup), IPR023150 (Double Clp-N motif), IPR027417 (P-loop containing nucleoside triphosphate hydrolase)	418	120255	8	6	8	6	8.5	6.22	2893	1	1	1	647.996	1293.98	2	1292.71	1.2679	0	51.26	0.0019	NNPVLIGEPGVGK			1232.1753.1753.2.dta
1232	Achn161991	Chaperone protein clpB; contains IPR001270 (Chaperonin ClpA/B), IPR019955 (Ubiquitin supergroup), IPR023150 (Double Clp-N motif), IPR027417 (P-loop containing nucleoside triphosphate hydrolase)	418	120255	8	6	8	6	8.5	6.22	3226	1	1	1	700.323	1398.63	2	1397.75	0.8803	0	59.62	0.00021	VIQQNIENELAK			1232.1788.1788.2.dta
1232	Achn161991	Chaperone protein clpB; contains IPR001270 (Chaperonin ClpA/B), IPR019955 (Ubiquitin supergroup), IPR023150 (Double Clp-N motif), IPR027417 (P-loop containing nucleoside triphosphate hydrolase)	418	120255	8	6	8	6	8.5	6.22	3354	1	1	1	729.169	1456.32	2	1455.75	0.5734	0	51.7	0.0016	IVQGDVPQALMNR	Oxidation (M)	0.0000000000200.0	1232.1683.1683.2.dta
1232	Achn161991	Chaperone protein clpB; contains IPR001270 (Chaperonin ClpA/B), IPR019955 (Ubiquitin supergroup), IPR023150 (Double Clp-N motif), IPR027417 (P-loop containing nucleoside triphosphate hydrolase)	418	120255	8	6	8	6	8.5	6.22	3483	1	1	1	752.778	1503.54	2	1502.75	0.7952	0	68.52	3.1e-05	EEVTGNDIAEIVSK			1232.2011.2011.2.dta
1232	Achn355591	Transitional endoplasmic reticulum ATPase, putative; contains IPR005938 (ATPase, AAA-type, CDC48), IPR009010 (Aspartate decarboxylase-like domain), IPR027417 (P-loop containing nucleoside triphosphate hydrolase)	108	87540	2	2	2	2	3.6	5.2	3333	1	1	1	724.807	1447.6	2	1445.82	1.7824	0	48.78	0.0026	IVSQLLTLMDGLK	Oxidation (M)	0.0000000020000.0	1232.2252.2252.2.dta
1232	Achn355591	Transitional endoplasmic reticulum ATPase, putative; contains IPR005938 (ATPase, AAA-type, CDC48), IPR009010 (Aspartate decarboxylase-like domain), IPR027417 (P-loop containing nucleoside triphosphate hydrolase)	108	87540	2	2	2	2	3.6	5.2	3834	1	1	1	841.345	1680.68	2	1680.81	-0.1309	0	59.16	0.00021	VLNQLLTEMDGMSAK	2 Oxidation (M)	0.000000002002000.0	1232.1817.1817.2.dta
1233	Achn244121	Putative aminopeptidase; 4537-10989; contains IPR001930 (Peptidase M1, alanine aminopeptidase/leukotriene A4 hydrolase), IPR024601 (Peptidase M1, alanyl aminopeptidase, C-terminal)	458	146402	12	8	10	8	9.7	5.33	1862	1	1	0	443.019	884.024	2	883.487	0.536	0	33.21	0.14	LNPQVASR			1233.1210.1210.2.dta
1233	Achn244121	Putative aminopeptidase; 4537-10989; contains IPR001930 (Peptidase M1, alanine aminopeptidase/leukotriene A4 hydrolase), IPR024601 (Peptidase M1, alanyl aminopeptidase, C-terminal)	458	146402	12	8	10	8	9.7	5.33	2250	1	1	0	522.554	1043.09	2	1042.56	0.5373	0	41.18	0.024	WEAGQLLAR			1233.1940.1940.2.dta
1233	Achn244121	Putative aminopeptidase; 4537-10989; contains IPR001930 (Peptidase M1, alanine aminopeptidase/leukotriene A4 hydrolase), IPR024601 (Peptidase M1, alanyl aminopeptidase, C-terminal)	458	146402	12	8	10	8	9.7	5.33	2308	1	1	0	540.338	1078.66	2	1078.51	0.1492	0	30.08	0.24	TEHAMYSLK			1233.1419.1419.2.dta
1233	Achn244121	Putative aminopeptidase; 4537-10989; contains IPR001930 (Peptidase M1, alanine aminopeptidase/leukotriene A4 hydrolase), IPR024601 (Peptidase M1, alanyl aminopeptidase, C-terminal)	458	146402	12	8	10	8	9.7	5.33	2316	1	1	0	541.713	1081.41	2	1082.5	-1.0871	0	53.23	0.001	VSSSYNAEAR			1233.1166.1166.2.dta
1233	Achn244121	Putative aminopeptidase; 4537-10989; contains IPR001930 (Peptidase M1, alanine aminopeptidase/leukotriene A4 hydrolase), IPR024601 (Peptidase M1, alanyl aminopeptidase, C-terminal)	458	146402	12	8	10	8	9.7	5.33	2451	1	1	1	568.832	1135.65	2	1134.64	1.0106	0	43.27	0.011	HLILSSPPSGK			1233.1454.1454.2.dta
1233	Achn244121	Putative aminopeptidase; 4537-10989; contains IPR001930 (Peptidase M1, alanine aminopeptidase/leukotriene A4 hydrolase), IPR024601 (Peptidase M1, alanyl aminopeptidase, C-terminal)	458	146402	12	8	10	8	9.7	5.33	2623	1	1	1	600.724	1199.43	2	1199.49	-0.0538	0	53.47	0.0011	GQEFSSDMGSR			1233.1410.1410.2.dta
1233	Achn244121	Putative aminopeptidase; 4537-10989; contains IPR001930 (Peptidase M1, alanine aminopeptidase/leukotriene A4 hydrolase), IPR024601 (Peptidase M1, alanyl aminopeptidase, C-terminal)	458	146402	12	8	10	8	9.7	5.33	3905	1	1	1	855.6	1709.19	2	1708.73	0.4591	0	33.31	0.098	SSEQYEFNHPNMAR			1233.1528.1528.2.dta
1233	Achn244121	Putative aminopeptidase; 4537-10989; contains IPR001930 (Peptidase M1, alanine aminopeptidase/leukotriene A4 hydrolase), IPR024601 (Peptidase M1, alanyl aminopeptidase, C-terminal)	458	146402	12	8	10	8	9.7	5.33	3945	1	1	1	863.748	1725.48	2	1724.72	0.7603	0	50.27	0.002	SSEQYEFNHPNMAR	Oxidation (M)	0.00000000000200.0	1233.1390.1390.2.dta
1233	Achn244121	Putative aminopeptidase; 4537-10989; contains IPR001930 (Peptidase M1, alanine aminopeptidase/leukotriene A4 hydrolase), IPR024601 (Peptidase M1, alanyl aminopeptidase, C-terminal)	458	146402	12	8	10	8	9.7	5.33	4190	1	1	1	931.352	1860.69	2	1859.96	0.7276	0	67.12	3.6e-05	LESVASNNEPVFNTVLK			1233.2012.2012.2.dta
1233	Achn244121	Putative aminopeptidase; 4537-10989; contains IPR001930 (Peptidase M1, alanine aminopeptidase/leukotriene A4 hydrolase), IPR024601 (Peptidase M1, alanyl aminopeptidase, C-terminal)	458	146402	12	8	10	8	9.7	5.33	4204	1	1	0	624.308	1869.9	3	1869.78	0.1247	0	33.27	0.069	HDGQAVTCEDFFAAMR	Oxidation (M)	0.0000000000000020.0	1233.1846.1846.3.dta
1233	Achn244121	Putative aminopeptidase; 4537-10989; contains IPR001930 (Peptidase M1, alanine aminopeptidase/leukotriene A4 hydrolase), IPR024601 (Peptidase M1, alanyl aminopeptidase, C-terminal)	458	146402	12	8	10	8	9.7	5.33	4206	1	1	0	936.591	1871.17	2	1869.78	1.3889	0	57.42	0.00033	HDGQAVTCEDFFAAMR	Oxidation (M)	0.0000000000000020.0	1233.1837.1837.2.dta
1233	Achn244121	Putative aminopeptidase; 4537-10989; contains IPR001930 (Peptidase M1, alanine aminopeptidase/leukotriene A4 hydrolase), IPR024601 (Peptidase M1, alanyl aminopeptidase, C-terminal)	458	146402	12	8	10	8	9.7	5.33	4510	1	1	1	717.789	2150.35	3	2149.05	1.2982	0	36.51	0.036	SATNMTEQFAALAAIAQNPGK	Oxidation (M)	0.000020000000000000000.0	1233.2229.2229.3.dta
1233	Achn189551	Putative aminopeptidase; 4537-10989; contains IPR001930 (Peptidase M1, alanine aminopeptidase/leukotriene A4 hydrolase), IPR024601 (Peptidase M1, alanyl aminopeptidase, C-terminal)	411	99883	10	7	9	7	12.3	5.8	1862	1	0	0	443.019	884.024	2	883.487	0.536	0	33.21	0.14	LNPQVASR			1233.1210.1210.2.dta
1233	Achn189551	Putative aminopeptidase; 4537-10989; contains IPR001930 (Peptidase M1, alanine aminopeptidase/leukotriene A4 hydrolase), IPR024601 (Peptidase M1, alanyl aminopeptidase, C-terminal)	411	99883	10	7	9	7	12.3	5.8	2250	1	0	0	522.554	1043.09	2	1042.56	0.5373	0	41.18	0.024	WEAGQLLAR			1233.1940.1940.2.dta
1233	Achn189551	Putative aminopeptidase; 4537-10989; contains IPR001930 (Peptidase M1, alanine aminopeptidase/leukotriene A4 hydrolase), IPR024601 (Peptidase M1, alanyl aminopeptidase, C-terminal)	411	99883	10	7	9	7	12.3	5.8	2308	1	0	0	540.338	1078.66	2	1078.51	0.1492	0	30.08	0.24	TEHAMYSLK			1233.1419.1419.2.dta
1233	Achn189551	Putative aminopeptidase; 4537-10989; contains IPR001930 (Peptidase M1, alanine aminopeptidase/leukotriene A4 hydrolase), IPR024601 (Peptidase M1, alanyl aminopeptidase, C-terminal)	411	99883	10	7	9	7	12.3	5.8	2316	1	0	0	541.713	1081.41	2	1082.5	-1.0871	0	53.23	0.001	VSSSYNAEAR			1233.1166.1166.2.dta
1233	Achn189551	Putative aminopeptidase; 4537-10989; contains IPR001930 (Peptidase M1, alanine aminopeptidase/leukotriene A4 hydrolase), IPR024601 (Peptidase M1, alanyl aminopeptidase, C-terminal)	411	99883	10	7	9	7	12.3	5.8	2881	1	1	1	637.144	1272.27	2	1273.49	-1.2146	0	46	0.0071	DQEFSSDMGSR	Oxidation (M)	0.00000002000.0	1233.1224.1224.2.dta
1233	Achn189551	Putative aminopeptidase; 4537-10989; contains IPR001930 (Peptidase M1, alanine aminopeptidase/leukotriene A4 hydrolase), IPR024601 (Peptidase M1, alanyl aminopeptidase, C-terminal)	411	99883	10	7	9	7	12.3	5.8	3153	1	1	1	681.83	1361.64	2	1361.63	0.0165	0	41.86	0.013	DMPLSALYHDGK	Oxidation (M)	0.020000000000.0	1233.1756.1756.2.dta
1233	Achn189551	Putative aminopeptidase; 4537-10989; contains IPR001930 (Peptidase M1, alanine aminopeptidase/leukotriene A4 hydrolase), IPR024601 (Peptidase M1, alanyl aminopeptidase, C-terminal)	411	99883	10	7	9	7	12.3	5.8	3965	1	1	1	869.747	1737.48	2	1735.78	1.7039	0	65.35	6.1e-05	VEGCTSPLALDGQDMK	Oxidation (M)	0.0000000000000020.0	1233.1650.1650.2.dta
1233	Achn189551	Putative aminopeptidase; 4537-10989; contains IPR001930 (Peptidase M1, alanine aminopeptidase/leukotriene A4 hydrolase), IPR024601 (Peptidase M1, alanyl aminopeptidase, C-terminal)	411	99883	10	7	9	7	12.3	5.8	4204	1	0	0	624.308	1869.9	3	1869.78	0.1247	0	33.27	0.069	HDGQAVTCEDFFAAMR	Oxidation (M)	0.0000000000000020.0	1233.1846.1846.3.dta
1233	Achn189551	Putative aminopeptidase; 4537-10989; contains IPR001930 (Peptidase M1, alanine aminopeptidase/leukotriene A4 hydrolase), IPR024601 (Peptidase M1, alanyl aminopeptidase, C-terminal)	411	99883	10	7	9	7	12.3	5.8	4206	1	0	0	936.591	1871.17	2	1869.78	1.3889	0	57.42	0.00033	HDGQAVTCEDFFAAMR	Oxidation (M)	0.0000000000000020.0	1233.1837.1837.2.dta
1233	Achn189551	Putative aminopeptidase; 4537-10989; contains IPR001930 (Peptidase M1, alanine aminopeptidase/leukotriene A4 hydrolase), IPR024601 (Peptidase M1, alanyl aminopeptidase, C-terminal)	411	99883	10	7	9	7	12.3	5.8	4215	1	1	1	938.896	1875.78	2	1874.97	0.8039	0	53.77	0.00067	LESVASNNQPVYNTVLK			1233.1792.1792.2.dta
1233	Achn161991	Chaperone protein clpB; contains IPR001270 (Chaperonin ClpA/B), IPR019955 (Ubiquitin supergroup), IPR023150 (Double Clp-N motif), IPR027417 (P-loop containing nucleoside triphosphate hydrolase)	371	120255	7	7	7	7	8.2	6.22	2600	1	1	1	596.837	1191.66	2	1191.59	0.068	0	69.72	2.4e-05	VLGESAGSMLGR	Oxidation (M)	0.000000002000.0	1233.1470.1470.2.dta
1233	Achn161991	Chaperone protein clpB; contains IPR001270 (Chaperonin ClpA/B), IPR019955 (Ubiquitin supergroup), IPR023150 (Double Clp-N motif), IPR027417 (P-loop containing nucleoside triphosphate hydrolase)	371	120255	7	7	7	7	8.2	6.22	2932	1	1	1	647.54	1293.06	2	1292.71	0.3559	0	50.32	0.0025	NNPVLIGEPGVGK			1233.1712.1712.2.dta
1233	Achn161991	Chaperone protein clpB; contains IPR001270 (Chaperonin ClpA/B), IPR019955 (Ubiquitin supergroup), IPR023150 (Double Clp-N motif), IPR027417 (P-loop containing nucleoside triphosphate hydrolase)	371	120255	7	7	7	7	8.2	6.22	3190	1	1	1	688.162	1374.31	2	1372.65	1.6626	0	50.3	0.0025	GSQTVIDQDPEGK			1233.1347.1347.2.dta
1233	Achn161991	Chaperone protein clpB; contains IPR001270 (Chaperonin ClpA/B), IPR019955 (Ubiquitin supergroup), IPR023150 (Double Clp-N motif), IPR027417 (P-loop containing nucleoside triphosphate hydrolase)	371	120255	7	7	7	7	8.2	6.22	3202	1	1	1	691.128	1380.24	2	1379.69	0.5553	0	43.42	0.012	HQIVETEHLMK	Oxidation (M)	0.00000000020.0	1233.1251.1251.2.dta
1233	Achn161991	Chaperone protein clpB; contains IPR001270 (Chaperonin ClpA/B), IPR019955 (Ubiquitin supergroup), IPR023150 (Double Clp-N motif), IPR027417 (P-loop containing nucleoside triphosphate hydrolase)	371	120255	7	7	7	7	8.2	6.22	3260	1	1	1	700.204	1398.39	2	1397.75	0.6418	0	53.99	0.001	VIQQNIENELAK			1233.1744.1744.2.dta
1233	Achn161991	Chaperone protein clpB; contains IPR001270 (Chaperonin ClpA/B), IPR019955 (Ubiquitin supergroup), IPR023150 (Double Clp-N motif), IPR027417 (P-loop containing nucleoside triphosphate hydrolase)	371	120255	7	7	7	7	8.2	6.22	3394	1	1	1	729.268	1456.52	2	1455.75	0.7719	0	45.42	0.0061	IVQGDVPQALMNR	Oxidation (M)	0.0000000000200.0	1233.1648.1648.2.dta
1233	Achn161991	Chaperone protein clpB; contains IPR001270 (Chaperonin ClpA/B), IPR019955 (Ubiquitin supergroup), IPR023150 (Double Clp-N motif), IPR027417 (P-loop containing nucleoside triphosphate hydrolase)	371	120255	7	7	7	7	8.2	6.22	3521	1	1	1	752.977	1503.94	2	1502.75	1.1938	0	67.18	4e-05	EEVTGNDIAEIVSK			1233.1962.1962.2.dta
1235	Achn189551	Putative aminopeptidase; 4537-10989; contains IPR001930 (Peptidase M1, alanine aminopeptidase/leukotriene A4 hydrolase), IPR024601 (Peptidase M1, alanyl aminopeptidase, C-terminal)	161	99883	3	3	3	3	3.9	5.8	1845	1	1	0	441.903	881.791	2	883.487	-1.6966	0	46.49	0.0062	LNPQVASR			1235.1266.1266.2.dta
1235	Achn189551	Putative aminopeptidase; 4537-10989; contains IPR001930 (Peptidase M1, alanine aminopeptidase/leukotriene A4 hydrolase), IPR024601 (Peptidase M1, alanyl aminopeptidase, C-terminal)	161	99883	3	3	3	3	3.9	5.8	2291	1	1	0	542.651	1083.29	2	1082.5	0.7879	0	44.24	0.01	VSSSYNAEAR			1235.1242.1242.2.dta
1235	Achn189551	Putative aminopeptidase; 4537-10989; contains IPR001930 (Peptidase M1, alanine aminopeptidase/leukotriene A4 hydrolase), IPR024601 (Peptidase M1, alanyl aminopeptidase, C-terminal)	161	99883	3	3	3	3	3.9	5.8	3846	1	1	1	869.021	1736.03	2	1735.78	0.2513	0	74.67	6e-06	VEGCTSPLALDGQDMK	Oxidation (M)	0.0000000000000020.0	1235.1668.1668.2.dta
1235	Achn244121	Putative aminopeptidase; 4537-10989; contains IPR001930 (Peptidase M1, alanine aminopeptidase/leukotriene A4 hydrolase), IPR024601 (Peptidase M1, alanyl aminopeptidase, C-terminal)	155	146402	5	2	4	2	3.3	5.33	1845	1	0	0	441.903	881.791	2	883.487	-1.6966	0	46.49	0.0062	LNPQVASR			1235.1266.1266.2.dta
1235	Achn244121	Putative aminopeptidase; 4537-10989; contains IPR001930 (Peptidase M1, alanine aminopeptidase/leukotriene A4 hydrolase), IPR024601 (Peptidase M1, alanyl aminopeptidase, C-terminal)	155	146402	5	2	4	2	3.3	5.33	2291	1	0	0	542.651	1083.29	2	1082.5	0.7879	0	44.24	0.01	VSSSYNAEAR			1235.1242.1242.2.dta
1235	Achn244121	Putative aminopeptidase; 4537-10989; contains IPR001930 (Peptidase M1, alanine aminopeptidase/leukotriene A4 hydrolase), IPR024601 (Peptidase M1, alanyl aminopeptidase, C-terminal)	155	146402	5	2	4	2	3.3	5.33	2638	1	1	1	609.502	1216.99	2	1215.48	1.507	0	33.69	0.13	GQEFSSDMGSR	Oxidation (M)	0.00000002000.0	1235.1226.1226.2.dta
1235	Achn244121	Putative aminopeptidase; 4537-10989; contains IPR001930 (Peptidase M1, alanine aminopeptidase/leukotriene A4 hydrolase), IPR024601 (Peptidase M1, alanyl aminopeptidase, C-terminal)	155	146402	5	2	4	2	3.3	5.33	3828	1	1	1	864.011	1726.01	2	1724.72	1.2857	0	32.41	0.097	SSEQYEFNHPNMAR	Oxidation (M)	0.00000000000200.0	1235.1399.1399.2.dta
1235	Achn244121	Putative aminopeptidase; 4537-10989; contains IPR001930 (Peptidase M1, alanine aminopeptidase/leukotriene A4 hydrolase), IPR024601 (Peptidase M1, alanyl aminopeptidase, C-terminal)	155	146402	5	2	4	2	3.3	5.33	3829	1	1	1	576.416	1726.23	3	1724.72	1.5057	0	32.99	0.11	SSEQYEFNHPNMAR	Oxidation (M)	0.00000000000200.0	1235.1418.1418.3.dta
1239	Achn189551	Putative aminopeptidase; 4537-10989; contains IPR001930 (Peptidase M1, alanine aminopeptidase/leukotriene A4 hydrolase), IPR024601 (Peptidase M1, alanyl aminopeptidase, C-terminal)	388	99883	9	5	9	5	11.7	5.8	3916	1	1	0	443.045	884.075	2	883.487	0.5874	0	32.14	0.18	LNPQVASR			1239_b.1170.1170.2.dta
1239	Achn189551	Putative aminopeptidase; 4537-10989; contains IPR001930 (Peptidase M1, alanine aminopeptidase/leukotriene A4 hydrolase), IPR024601 (Peptidase M1, alanyl aminopeptidase, C-terminal)	388	99883	9	5	9	5	11.7	5.8	4605	1	1	0	522.423	1042.83	2	1042.56	0.2746	0	41.46	0.022	WEAGQLLAR			1239_b.1950.1950.2.dta
1239	Achn189551	Putative aminopeptidase; 4537-10989; contains IPR001930 (Peptidase M1, alanine aminopeptidase/leukotriene A4 hydrolase), IPR024601 (Peptidase M1, alanyl aminopeptidase, C-terminal)	388	99883	9	5	9	5	11.7	5.8	4890	1	1	1	562.641	1123.27	2	1122.6	0.6636	0	31.75	0.18	HLTLSSPPSGK			1239_b.1303.1303.2.dta
1239	Achn189551	Putative aminopeptidase; 4537-10989; contains IPR001930 (Peptidase M1, alanine aminopeptidase/leukotriene A4 hydrolase), IPR024601 (Peptidase M1, alanyl aminopeptidase, C-terminal)	388	99883	9	5	9	5	11.7	5.8	5133	1	1	0	585.265	1168.52	2	1167.63	0.8877	0	31.38	0.15	IWTPAQDLPK			1239_b.1979.1979.2.dta
1239	Achn189551	Putative aminopeptidase; 4537-10989; contains IPR001930 (Peptidase M1, alanine aminopeptidase/leukotriene A4 hydrolase), IPR024601 (Peptidase M1, alanyl aminopeptidase, C-terminal)	388	99883	9	5	9	5	11.7	5.8	5291	1	1	1	601.206	1200.4	2	1199.53	0.8627	0	30.06	0.26	DDVLADFYDK			1239_b.2126.2126.2.dta
1239	Achn189551	Putative aminopeptidase; 4537-10989; contains IPR001930 (Peptidase M1, alanine aminopeptidase/leukotriene A4 hydrolase), IPR024601 (Peptidase M1, alanyl aminopeptidase, C-terminal)	388	99883	9	5	9	5	11.7	5.8	5726	1	1	1	638.109	1274.2	2	1273.49	0.715	0	53.15	0.0014	DQEFSSDMGSR	Oxidation (M)	0.00000002000.0	1239_b.1135.1135.2.dta
1239	Achn189551	Putative aminopeptidase; 4537-10989; contains IPR001930 (Peptidase M1, alanine aminopeptidase/leukotriene A4 hydrolase), IPR024601 (Peptidase M1, alanyl aminopeptidase, C-terminal)	388	99883	9	5	9	5	11.7	5.8	6249	1	1	1	682.08	1362.15	2	1361.63	0.5178	0	53.85	0.0011	DMPLSALYHDGK	Oxidation (M)	0.020000000000.0	1239_b.1770.1770.2.dta
1239	Achn189551	Putative aminopeptidase; 4537-10989; contains IPR001930 (Peptidase M1, alanine aminopeptidase/leukotriene A4 hydrolase), IPR024601 (Peptidase M1, alanyl aminopeptidase, C-terminal)	388	99883	9	5	9	5	11.7	5.8	7736	1	1	1	869.268	1736.52	2	1735.78	0.7459	0	80.02	2.1e-06	VEGCTSPLALDGQDMK	Oxidation (M)	0.0000000000000020.0	1239.1654.1654.2.dta
1239	Achn189551	Putative aminopeptidase; 4537-10989; contains IPR001930 (Peptidase M1, alanine aminopeptidase/leukotriene A4 hydrolase), IPR024601 (Peptidase M1, alanyl aminopeptidase, C-terminal)	388	99883	9	5	9	5	11.7	5.8	8192	1	1	0	936.405	1870.8	2	1869.78	1.0188	0	46.03	0.0039	HDGQAVTCEDFFAAMR	Oxidation (M)	0.0000000000000020.0	1239_b.1866.1866.2.dta
1239	Achn244121	Putative aminopeptidase; 4537-10989; contains IPR001930 (Peptidase M1, alanine aminopeptidase/leukotriene A4 hydrolase), IPR024601 (Peptidase M1, alanyl aminopeptidase, C-terminal)	200	146402	6	4	5	3	4.4	5.33	3916	1	0	0	443.045	884.075	2	883.487	0.5874	0	32.14	0.18	LNPQVASR			1239_b.1170.1170.2.dta
1239	Achn244121	Putative aminopeptidase; 4537-10989; contains IPR001930 (Peptidase M1, alanine aminopeptidase/leukotriene A4 hydrolase), IPR024601 (Peptidase M1, alanyl aminopeptidase, C-terminal)	200	146402	6	4	5	3	4.4	5.33	4605	1	0	0	522.423	1042.83	2	1042.56	0.2746	0	41.46	0.022	WEAGQLLAR			1239_b.1950.1950.2.dta
1239	Achn244121	Putative aminopeptidase; 4537-10989; contains IPR001930 (Peptidase M1, alanine aminopeptidase/leukotriene A4 hydrolase), IPR024601 (Peptidase M1, alanyl aminopeptidase, C-terminal)	200	146402	6	4	5	3	4.4	5.33	5133	1	0	0	585.265	1168.52	2	1167.63	0.8877	0	31.38	0.15	IWTPAQDLPK			1239_b.1979.1979.2.dta
1239	Achn244121	Putative aminopeptidase; 4537-10989; contains IPR001930 (Peptidase M1, alanine aminopeptidase/leukotriene A4 hydrolase), IPR024601 (Peptidase M1, alanyl aminopeptidase, C-terminal)	200	146402	6	4	5	3	4.4	5.33	7693	1	1	1	863.711	1725.41	2	1724.72	0.6869	0	46.76	0.0044	SSEQYEFNHPNMAR	Oxidation (M)	0.00000000000200.0	1239.1407.1407.2.dta
1239	Achn244121	Putative aminopeptidase; 4537-10989; contains IPR001930 (Peptidase M1, alanine aminopeptidase/leukotriene A4 hydrolase), IPR024601 (Peptidase M1, alanyl aminopeptidase, C-terminal)	200	146402	6	4	5	3	4.4	5.33	7698	1	1	1	864.139	1726.26	2	1724.72	1.5419	0	51.52	0.0015	SSEQYEFNHPNMAR	Oxidation (M)	0.00000000000200.0	1239_b.1366.1366.2.dta
1239	Achn244121	Putative aminopeptidase; 4537-10989; contains IPR001930 (Peptidase M1, alanine aminopeptidase/leukotriene A4 hydrolase), IPR024601 (Peptidase M1, alanyl aminopeptidase, C-terminal)	200	146402	6	4	5	3	4.4	5.33	8192	1	0	0	936.405	1870.8	2	1869.78	1.0188	0	46.03	0.0039	HDGQAVTCEDFFAAMR	Oxidation (M)	0.0000000000000020.0	1239_b.1866.1866.2.dta
1261	Achn238811	Phosphorylase; contains IPR000811 (Glycosyl transferase, family 35)	563	102393	11	9	11	9	16.9	6.11	2108	1	1	1	491.802	981.589	2	981.54	0.0496	0	30.36	0.2	HDIVFPVR			1261.1734.1734.2.dta
1261	Achn238811	Phosphorylase; contains IPR000811 (Glycosyl transferase, family 35)	563	102393	11	9	11	9	16.9	6.11	2143	1	1	1	498.628	995.241	2	994.472	0.7691	1	49.63	0.0029	VDEAYKDR			1261.1056.1056.2.dta
1261	Achn238811	Phosphorylase; contains IPR000811 (Glycosyl transferase, family 35)	563	102393	11	9	11	9	16.9	6.11	2157	1	1	1	501.047	1000.08	2	999.51	0.5688	0	40.29	0.031	DAALGNGGLGR			1261.1434.1434.2.dta
1261	Achn238811	Phosphorylase; contains IPR000811 (Glycosyl transferase, family 35)	563	102393	11	9	11	9	16.9	6.11	2199	1	1	1	510.378	1018.74	2	1018.52	0.2183	0	30.95	0.26	FSPWEVVR			1261.2122.2122.2.dta
1261	Achn238811	Phosphorylase; contains IPR000811 (Glycosyl transferase, family 35)	563	102393	11	9	11	9	16.9	6.11	3425	1	1	1	742.586	1483.16	2	1482.7	0.4559	0	63.6	0.0001	VPAVANPMAEEPDK	Oxidation (M)	0.00000002000000.0	1261.1422.1422.2.dta
1261	Achn238811	Phosphorylase; contains IPR000811 (Glycosyl transferase, family 35)	563	102393	11	9	11	9	16.9	6.11	3621	1	1	1	783.076	1564.14	2	1563.83	0.3067	0	56.81	0.00047	VVFVPNYNVSVAEK			1261.1967.1967.2.dta
1261	Achn238811	Phosphorylase; contains IPR000811 (Glycosyl transferase, family 35)	563	102393	11	9	11	9	16.9	6.11	3638	1	1	1	788.803	1575.59	2	1574.71	0.8806	0	64.09	7.9e-05	EGQEEIAEDWLEK			1261.2094.2094.2.dta
1261	Achn238811	Phosphorylase; contains IPR000811 (Glycosyl transferase, family 35)	563	102393	11	9	11	9	16.9	6.11	3925	1	1	1	873.156	1744.3	2	1743.81	0.4866	0	70.52	1.8e-05	FEPEQAFYATAESVR			1261.2179.2179.2.dta
1261	Achn238811	Phosphorylase; contains IPR000811 (Glycosyl transferase, family 35)	563	102393	11	9	11	9	16.9	6.11	4202	1	1	1	954.718	1907.42	2	1906.91	0.5115	0	58.99	0.00024	AQQICAVLYPGDATESGK			1261.1858.1858.2.dta
1261	Achn238811	Phosphorylase; contains IPR000811 (Glycosyl transferase, family 35)	563	102393	11	9	11	9	16.9	6.11	4306	1	1	1	663.512	1987.51	3	1986.99	0.5281	0	47.29	0.0034	LSSMCILDDNPQKPVVR	Oxidation (M)	0.00020000000000000.0	1261.1678.1678.3.dta
1261	Achn238811	Phosphorylase; contains IPR000811 (Glycosyl transferase, family 35)	563	102393	11	9	11	9	16.9	6.11	4665	1	1	1	860.295	2577.86	3	2577.2	0.659	0	57.7	0.00022	LIPGSELSQHISTAGMEASGTSNMK	2 Oxidation (M)	0.0000000000000002000000020.0	1261.1771.1771.3.dta
1261	Achn116231	Chaperone protein ClpB 1; contains IPR001270 (Chaperonin ClpA/B), IPR001943 (UVR domain), IPR003311 (AUX/IAA protein), IPR004176 (Clp, N-terminal), IPR010525 (Auxin response factor), IPR015300 (DNA-binding pseudobarrel domain), IPR019489 (Clp ATPase, C-terminal), IPR023150 (Double Clp-N motif), IPR027417 (P-loop containing nucleoside triphosphate hydrolase)	269	182879	4	4	4	4	3.1	7.12	2467	1	1	1	572.186	1142.36	2	1142.59	-0.2351	0	71.53	1.9e-05	AIDLIDEAGAR			1261.1874.1874.2.dta
1261	Achn116231	Chaperone protein ClpB 1; contains IPR001270 (Chaperonin ClpA/B), IPR001943 (UVR domain), IPR003311 (AUX/IAA protein), IPR004176 (Clp, N-terminal), IPR010525 (Auxin response factor), IPR015300 (DNA-binding pseudobarrel domain), IPR019489 (Clp ATPase, C-terminal), IPR023150 (Double Clp-N motif), IPR027417 (P-loop containing nucleoside triphosphate hydrolase)	269	182879	4	4	4	4	3.1	7.12	2589	1	1	1	594.402	1186.79	2	1188.48	-1.6904	0	50.77	0.0021	LDMSEFMER	2 Oxidation (M)	0.002000200.0	1261.1539.1539.2.dta
1261	Achn116231	Chaperone protein ClpB 1; contains IPR001270 (Chaperonin ClpA/B), IPR001943 (UVR domain), IPR003311 (AUX/IAA protein), IPR004176 (Clp, N-terminal), IPR010525 (Auxin response factor), IPR015300 (DNA-binding pseudobarrel domain), IPR019489 (Clp ATPase, C-terminal), IPR023150 (Double Clp-N motif), IPR027417 (P-loop containing nucleoside triphosphate hydrolase)	269	182879	4	4	4	4	3.1	7.12	3177	1	1	0	692.286	1382.56	2	1381.76	0.8002	1	51.26	0.0015	LAEEGKLDPVVGR			1261.1566.1566.2.dta
1261	Achn116231	Chaperone protein ClpB 1; contains IPR001270 (Chaperonin ClpA/B), IPR001943 (UVR domain), IPR003311 (AUX/IAA protein), IPR004176 (Clp, N-terminal), IPR010525 (Auxin response factor), IPR015300 (DNA-binding pseudobarrel domain), IPR019489 (Clp ATPase, C-terminal), IPR023150 (Double Clp-N motif), IPR027417 (P-loop containing nucleoside triphosphate hydrolase)	269	182879	4	4	4	4	3.1	7.12	4083	1	1	1	911.377	1820.74	2	1819.93	0.8039	0	95.51	4.7e-08	NTLLIMTSNVGGDVVSGK	Oxidation (M)	0.000002000000000000.0	1261.1908.1908.2.dta
1261	Achn004851	Elongation factor; contains IPR000640 (Translation elongation factor EFG, V domain), IPR000795 (Elongation factor, GTP-binding domain), IPR003511 (DNA-binding HORMA), IPR005225 (Small GTP-binding protein domain), IPR009000 (Translation elongation/initiation factor/Ribosomal, beta-barrel), IPR009022 (Elongation factor G, III-V domain), IPR020568 (Ribosomal protein S5 domain 2-type fold), IPR027417…	191	118434	4	4	4	4	5.4	6.3	3173	1	1	1	691.152	1380.29	2	1379.62	0.6715	0	46.94	0.0052	QIINTCMNDQK	Oxidation (M)	0.00000020000.0	1261.1298.1298.2.dta
1261	Achn004851	Elongation factor; contains IPR000640 (Translation elongation factor EFG, V domain), IPR000795 (Elongation factor, GTP-binding domain), IPR003511 (DNA-binding HORMA), IPR005225 (Small GTP-binding protein domain), IPR009000 (Translation elongation/initiation factor/Ribosomal, beta-barrel), IPR009022 (Elongation factor G, III-V domain), IPR020568 (Ribosomal protein S5 domain 2-type fold), IPR027417…	191	118434	4	4	4	4	5.4	6.3	3722	1	1	1	819.732	1637.45	2	1637.74	-0.2929	0	53.43	0.00099	NCDPEGPLMLYVSK	Oxidation (M)	0.00000000200000.0	1261.2020.2020.2.dta
1261	Achn004851	Elongation factor; contains IPR000640 (Translation elongation factor EFG, V domain), IPR000795 (Elongation factor, GTP-binding domain), IPR003511 (DNA-binding HORMA), IPR005225 (Small GTP-binding protein domain), IPR009000 (Translation elongation/initiation factor/Ribosomal, beta-barrel), IPR009022 (Elongation factor G, III-V domain), IPR020568 (Ribosomal protein S5 domain 2-type fold), IPR027417…	191	118434	4	4	4	4	5.4	6.3	4056	1	1	1	603.634	1807.88	3	1806.92	0.957	1	34.2	0.059	NATLTNEKEVDAHPIR			1261.1386.1386.3.dta
1261	Achn004851	Elongation factor; contains IPR000640 (Translation elongation factor EFG, V domain), IPR000795 (Elongation factor, GTP-binding domain), IPR003511 (DNA-binding HORMA), IPR005225 (Small GTP-binding protein domain), IPR009000 (Translation elongation/initiation factor/Ribosomal, beta-barrel), IPR009022 (Elongation factor G, III-V domain), IPR020568 (Ribosomal protein S5 domain 2-type fold), IPR027417…	191	118434	4	4	4	4	5.4	6.3	4105	1	1	1	920.242	1838.47	2	1837.83	0.6409	0	56.78	0.00041	STGISLYYEMSDESLK	Oxidation (M)	0.0000000002000000.0	1261.1946.1946.2.dta
1261	Achn098961	Urease subunit alpha; contains IPR002019 (Urease, beta subunit), IPR002026 (Urease, gamma/gamma-beta subunit), IPR005848 (Urease, alpha subunit)	163	79646	3	2	3	2	5.2	5.64	3078	1	1	1	674.72	1347.43	2	1347.63	-0.2053	0	31.84	0.17	DIPEDVAFAESR			1261.2004.2004.2.dta
1261	Achn098961	Urease subunit alpha; contains IPR002019 (Urease, beta subunit), IPR002026 (Urease, gamma/gamma-beta subunit), IPR005848 (Urease, alpha subunit)	163	79646	3	2	3	2	5.2	5.64	3164	1	1	1	689.572	1377.13	2	1377.68	-0.5481	0	75.25	7.8e-06	LGDTDLFAEIER			1261.2244.2244.2.dta
1261	Achn098961	Urease subunit alpha; contains IPR002019 (Urease, beta subunit), IPR002026 (Urease, gamma/gamma-beta subunit), IPR005848 (Urease, alpha subunit)	163	79646	3	2	3	2	5.2	5.64	3578	1	1	1	773.512	1545.01	2	1544.68	0.3282	0	55.91	0.00055	EAYANMYGPTIGDK	Oxidation (M)	0.00000200000000.0	1261.1630.1630.2.dta
1262	Achn238811	Phosphorylase; contains IPR000811 (Glycosyl transferase, family 35)	210	102393	5	4	4	3	6.1	6.11	2340	1	1	1	492.868	983.722	2	985.487	-1.7644	0	47.03	0.0051	AFATYTNAK			1262.1426.1426.2.dta
1262	Achn238811	Phosphorylase; contains IPR000811 (Glycosyl transferase, family 35)	210	102393	5	4	4	3	6.1	6.11	2350	1	1	1	494.063	986.111	2	985.487	0.6243	0	46.61	0.0073	AFATYTNAK			1262.1406.1406.2.dta
1262	Achn238811	Phosphorylase; contains IPR000811 (Glycosyl transferase, family 35)	210	102393	5	4	4	3	6.1	6.11	3430	1	1	1	742.695	1483.38	2	1482.7	0.6735	0	60.44	0.00021	VPAVANPMAEEPDK	Oxidation (M)	0.00000002000000.0	1262.1410.1410.2.dta
1262	Achn238811	Phosphorylase; contains IPR000811 (Glycosyl transferase, family 35)	210	102393	5	4	4	3	6.1	6.11	3562	1	1	1	783.159	1564.3	2	1563.83	0.4741	0	32.88	0.12	VVFVPNYNVSVAEK			1262.1956.1956.2.dta
1262	Achn238811	Phosphorylase; contains IPR000811 (Glycosyl transferase, family 35)	210	102393	5	4	4	3	6.1	6.11	3990	1	1	1	954.673	1907.33	2	1906.91	0.4219	0	77.44	3.4e-06	AQQICAVLYPGDATESGK			1262.1844.1844.2.dta
1262	Achn116231	Chaperone protein ClpB 1; contains IPR001270 (Chaperonin ClpA/B), IPR001943 (UVR domain), IPR003311 (AUX/IAA protein), IPR004176 (Clp, N-terminal), IPR010525 (Auxin response factor), IPR015300 (DNA-binding pseudobarrel domain), IPR019489 (Clp ATPase, C-terminal), IPR023150 (Double Clp-N motif), IPR027417 (P-loop containing nucleoside triphosphate hydrolase)	125	182879	2	2	2	2	1.6	7.12	3272	1	1	1	700.446	1398.88	2	1398.75	0.1314	0	63.12	0.0001	IIGQNEAVEAISR			1262.1768.1768.2.dta
1262	Achn116231	Chaperone protein ClpB 1; contains IPR001270 (Chaperonin ClpA/B), IPR001943 (UVR domain), IPR003311 (AUX/IAA protein), IPR004176 (Clp, N-terminal), IPR010525 (Auxin response factor), IPR015300 (DNA-binding pseudobarrel domain), IPR019489 (Clp ATPase, C-terminal), IPR023150 (Double Clp-N motif), IPR027417 (P-loop containing nucleoside triphosphate hydrolase)	125	182879	2	2	2	2	1.6	7.12	3321	1	1	1	713.258	1424.5	2	1423.74	0.7589	0	64.47	7.6e-05	VLENLGADPNNIR			1262.1689.1689.2.dta
1267	Achn238811	Phosphorylase; contains IPR000811 (Glycosyl transferase, family 35)	182	102393	4	3	3	3	4.5	6.11	2280	1	1	1	493.75	985.486	2	985.487	-0.0008	0	54.19	0.00093	AFATYTNAK			1267.1398.1398.2.dta
1267	Achn238811	Phosphorylase; contains IPR000811 (Glycosyl transferase, family 35)	182	102393	4	3	3	3	4.5	6.11	2281	1	1	1	986.504	985.497	1	985.487	0.0098	0	32.26	0.15	AFATYTNAK			1267.1412.1412.1.dta
1267	Achn238811	Phosphorylase; contains IPR000811 (Glycosyl transferase, family 35)	182	102393	4	3	3	3	4.5	6.11	3549	1	1	1	788.633	1575.25	2	1574.71	0.5414	0	63.37	0.00011	EGQEEIAEDWLEK			1267.2074.2074.2.dta
1267	Achn238811	Phosphorylase; contains IPR000811 (Glycosyl transferase, family 35)	182	102393	4	3	3	3	4.5	6.11	4014	1	1	1	954.689	1907.36	2	1906.91	0.4539	0	69.81	1.9e-05	AQQICAVLYPGDATESGK			1267.1831.1831.2.dta
1267	Achn348721	Chaperone protein ClpB 1; contains IPR001270 (Chaperonin ClpA/B), IPR001943 (UVR domain), IPR004176 (Clp, N-terminal), IPR019489 (Clp ATPase, C-terminal), IPR023150 (Double Clp-N motif), IPR027417 (P-loop containing nucleoside triphosphate hydrolase)	137	110487	2	2	2	2	2.6	8.54	3220	1	1	1	700.282	1398.55	2	1398.75	-0.1977	0	83.03	1e-06	IIGQNEAVEAISR			1267.1757.1757.2.dta
1267	Achn348721	Chaperone protein ClpB 1; contains IPR001270 (Chaperonin ClpA/B), IPR001943 (UVR domain), IPR004176 (Clp, N-terminal), IPR019489 (Clp ATPase, C-terminal), IPR023150 (Double Clp-N motif), IPR027417 (P-loop containing nucleoside triphosphate hydrolase)	137	110487	2	2	2	2	2.6	8.54	3438	1	1	0	756.854	1511.69	2	1511.72	-0.0243	0	58.62	0.00024	MPTLEEYGTNLTK	Oxidation (M)	0.2000000000000.0	1267.1820.1820.2.dta
1267	Achn221901	Alpha-glucosidase, putative; contains IPR000322 (Glycoside hydrolase, family 31), IPR011013 (Galactose mutarotase-like domain)	135	97677	3	2	3	2	4	6.24	1969	1	1	1	834.514	833.507	1	833.428	0.0786	0	31.12	0.23	DFTLNPK			1267.1655.1655.1.dta
1267	Achn221901	Alpha-glucosidase, putative; contains IPR000322 (Glycoside hydrolase, family 31), IPR011013 (Galactose mutarotase-like domain)	135	97677	3	2	3	2	4	6.24	3575	1	1	1	798.237	1594.46	2	1593.77	0.6911	0	48.36	0.0032	VWSDVQESEFALGK			1267.2017.2017.2.dta
1267	Achn221901	Alpha-glucosidase, putative; contains IPR000322 (Glycoside hydrolase, family 31), IPR011013 (Galactose mutarotase-like domain)	135	97677	3	2	3	2	4	6.24	3632	1	1	1	826.75	1651.49	2	1650.74	0.7405	0	59.3	0.00026	GNLFLDDDELPEMK	Oxidation (M)	0.00000000000020.0	1267.2038.2038.2.dta
1267	Achn004851	Elongation factor; contains IPR000640 (Translation elongation factor EFG, V domain), IPR000795 (Elongation factor, GTP-binding domain), IPR003511 (DNA-binding HORMA), IPR005225 (Small GTP-binding protein domain), IPR009000 (Translation elongation/initiation factor/Ribosomal, beta-barrel), IPR009022 (Elongation factor G, III-V domain), IPR020568 (Ribosomal protein S5 domain 2-type fold), IPR027417…	83	118434	2	2	2	2	2	6.3	2211	1	1	1	478.628	955.242	2	954.525	0.7176	0	44.59	0.009	GGGQVIPTAR			1267.1362.1362.2.dta
1267	Achn004851	Elongation factor; contains IPR000640 (Translation elongation factor EFG, V domain), IPR000795 (Elongation factor, GTP-binding domain), IPR003511 (DNA-binding HORMA), IPR005225 (Small GTP-binding protein domain), IPR009000 (Translation elongation/initiation factor/Ribosomal, beta-barrel), IPR009022 (Elongation factor G, III-V domain), IPR020568 (Ribosomal protein S5 domain 2-type fold), IPR027417…	83	118434	2	2	2	2	2	6.3	3170	1	1	1	690.427	1378.84	2	1379.62	-0.7776	0	41.08	0.017	QIINTCMNDQK	Oxidation (M)	0.00000020000.0	1267.1310.1310.2.dta
1268	Achn348721	Chaperone protein ClpB 1; contains IPR001270 (Chaperonin ClpA/B), IPR001943 (UVR domain), IPR004176 (Clp, N-terminal), IPR019489 (Clp ATPase, C-terminal), IPR023150 (Double Clp-N motif), IPR027417 (P-loop containing nucleoside triphosphate hydrolase)	184	110487	4	3	4	3	4.4	8.54	2421	1	1	0	526.148	1050.28	2	1050.49	-0.2096	0	31.35	0.21	LLEDSMAEK	Oxidation (M)	0.000002000.0	1268.1255.1255.2.dta
1268	Achn348721	Chaperone protein ClpB 1; contains IPR001270 (Chaperonin ClpA/B), IPR001943 (UVR domain), IPR004176 (Clp, N-terminal), IPR019489 (Clp ATPase, C-terminal), IPR023150 (Double Clp-N motif), IPR027417 (P-loop containing nucleoside triphosphate hydrolase)	184	110487	4	3	4	3	4.4	8.54	2683	1	1	1	594.771	1187.53	2	1188.48	-0.9507	0	50.86	0.0018	LDMSEFMER	2 Oxidation (M)	0.002000200.0	1268.1504.1504.2.dta
1268	Achn348721	Chaperone protein ClpB 1; contains IPR001270 (Chaperonin ClpA/B), IPR001943 (UVR domain), IPR004176 (Clp, N-terminal), IPR019489 (Clp ATPase, C-terminal), IPR023150 (Double Clp-N motif), IPR027417 (P-loop containing nucleoside triphosphate hydrolase)	184	110487	4	3	4	3	4.4	8.54	3121	1	1	0	678.164	1354.31	2	1353.67	0.642	0	48.07	0.004	NNPCLIGEPGVGK			1268.1615.1615.2.dta
1268	Achn348721	Chaperone protein ClpB 1; contains IPR001270 (Chaperonin ClpA/B), IPR001943 (UVR domain), IPR004176 (Clp, N-terminal), IPR019489 (Clp ATPase, C-terminal), IPR023150 (Double Clp-N motif), IPR027417 (P-loop containing nucleoside triphosphate hydrolase)	184	110487	4	3	4	3	4.4	8.54	3428	1	1	0	757.051	1512.09	2	1511.72	0.3705	0	59.2	0.00028	MPTLEEYGTNLTK	Oxidation (M)	0.2000000000000.0	1268.1800.1800.2.dta
1268	Achn017141	Glycine--tRNA ligase; contains IPR027031 (Glycyl-tRNA synthetase/DNA polymerase subunit gamma-2)	102	71190	2	2	2	2	3.7	6.09	2655	1	1	1	587.537	1173.06	2	1171.64	1.4146	0	50.54	0.0027	VNVEEVASVVK			1268.1877.1877.2.dta
1268	Achn017141	Glycine--tRNA ligase; contains IPR027031 (Glycyl-tRNA synthetase/DNA polymerase subunit gamma-2)	102	71190	2	2	2	2	3.7	6.09	3128	1	1	1	679.235	1356.46	2	1355.59	0.8611	0	51.54	0.0017	MVTEALESMGEK	2 Oxidation (M)	0.200000002000.0	1268.1363.1363.2.dta
1273	Achn238811	Phosphorylase; contains IPR000811 (Glycosyl transferase, family 35)	156	102393	3	2	3	2	4.6	6.11	2293	1	1	1	492.961	983.908	2	985.487	-1.5793	0	58.07	0.00047	AFATYTNAK			1273.1434.1434.2.dta
1273	Achn238811	Phosphorylase; contains IPR000811 (Glycosyl transferase, family 35)	156	102393	3	2	3	2	4.6	6.11	3528	1	1	1	782.744	1563.47	2	1563.83	-0.356	0	30.4	0.21	VVFVPNYNVSVAEK			1273.1941.1941.2.dta
1273	Achn238811	Phosphorylase; contains IPR000811 (Glycosyl transferase, family 35)	156	102393	3	2	3	2	4.6	6.11	4019	1	1	1	954.887	1907.76	2	1906.91	0.8501	0	72.91	8.2e-06	AQQICAVLYPGDATESGK			1273.1844.1844.2.dta
1274	Achn116231	Chaperone protein ClpB 1; contains IPR001270 (Chaperonin ClpA/B), IPR001943 (UVR domain), IPR003311 (AUX/IAA protein), IPR004176 (Clp, N-terminal), IPR010525 (Auxin response factor), IPR015300 (DNA-binding pseudobarrel domain), IPR019489 (Clp ATPase, C-terminal), IPR023150 (Double Clp-N motif), IPR027417 (P-loop containing nucleoside triphosphate hydrolase)	129	182879	3	3	3	3	2.1	7.12	2589	1	1	1	576.38	1150.75	2	1150.59	0.1586	0	52.27	0.0014	YTDEALVAAAK			1274.1666.1666.2.dta
1274	Achn116231	Chaperone protein ClpB 1; contains IPR001270 (Chaperonin ClpA/B), IPR001943 (UVR domain), IPR003311 (AUX/IAA protein), IPR004176 (Clp, N-terminal), IPR010525 (Auxin response factor), IPR015300 (DNA-binding pseudobarrel domain), IPR019489 (Clp ATPase, C-terminal), IPR023150 (Double Clp-N motif), IPR027417 (P-loop containing nucleoside triphosphate hydrolase)	129	182879	3	3	3	3	2.1	7.12	2630	1	1	1	587.743	1173.47	2	1174.6	-1.1297	0	42.32	0.014	VIMLAQEEAR	Oxidation (M)	0.0020000000.0	1274.1576.1576.2.dta
1274	Achn116231	Chaperone protein ClpB 1; contains IPR001270 (Chaperonin ClpA/B), IPR001943 (UVR domain), IPR003311 (AUX/IAA protein), IPR004176 (Clp, N-terminal), IPR010525 (Auxin response factor), IPR015300 (DNA-binding pseudobarrel domain), IPR019489 (Clp ATPase, C-terminal), IPR023150 (Double Clp-N motif), IPR027417 (P-loop containing nucleoside triphosphate hydrolase)	129	182879	3	3	3	3	2.1	7.12	3225	1	1	1	700.552	1399.09	2	1398.75	0.3434	0	40.6	0.022	IIGQNEAVEAISR			1274.1775.1775.2.dta
1277	Achn116231	Chaperone protein ClpB 1; contains IPR001270 (Chaperonin ClpA/B), IPR001943 (UVR domain), IPR003311 (AUX/IAA protein), IPR004176 (Clp, N-terminal), IPR010525 (Auxin response factor), IPR015300 (DNA-binding pseudobarrel domain), IPR019489 (Clp ATPase, C-terminal), IPR023150 (Double Clp-N motif), IPR027417 (P-loop containing nucleoside triphosphate hydrolase)	123	182879	3	3	2	2	1.3	7.12	2683	1	1	1	576.61	1151.2	2	1150.59	0.6177	0	65.43	8.2e-05	YTDEALVAAAK			1277.1647.1647.2.dta
1277	Achn116231	Chaperone protein ClpB 1; contains IPR001270 (Chaperonin ClpA/B), IPR001943 (UVR domain), IPR003311 (AUX/IAA protein), IPR004176 (Clp, N-terminal), IPR010525 (Auxin response factor), IPR015300 (DNA-binding pseudobarrel domain), IPR019489 (Clp ATPase, C-terminal), IPR023150 (Double Clp-N motif), IPR027417 (P-loop containing nucleoside triphosphate hydrolase)	123	182879	3	3	2	2	1.3	7.12	2716	1	1	1	587.554	1173.09	2	1174.6	-1.5086	0	42.32	0.018	VIMLAQEEAR	Oxidation (M)	0.0020000000.0	1277.1569.1569.2.dta
1277	Achn116231	Chaperone protein ClpB 1; contains IPR001270 (Chaperonin ClpA/B), IPR001943 (UVR domain), IPR003311 (AUX/IAA protein), IPR004176 (Clp, N-terminal), IPR010525 (Auxin response factor), IPR015300 (DNA-binding pseudobarrel domain), IPR019489 (Clp ATPase, C-terminal), IPR023150 (Double Clp-N motif), IPR027417 (P-loop containing nucleoside triphosphate hydrolase)	123	182879	3	3	2	2	1.3	7.12	2722	1	1	1	588.649	1175.28	2	1174.6	0.6809	0	60.12	0.0003	VIMLAQEEAR	Oxidation (M)	0.0020000000.0	1277.1559.1559.2.dta
1288	Achn159811	Putative uncharacterized protein P0046B10.2-1; contains IPR006946 (Protein of unknown function DUF642)	97	43435	2	2	2	2	6.1	6.96	1958	1	1	1	415.528	829.042	2	830.45	-1.4076	0	42.27	0.022	LGNEASIK			1288.1231.1231.2.dta
1288	Achn159811	Putative uncharacterized protein P0046B10.2-1; contains IPR006946 (Protein of unknown function DUF642)	97	43435	2	2	2	2	6.1	6.96	3769	1	1	1	885.77	1769.53	2	1768.78	0.7428	0	54.96	0.00065	SDDYSSLCGPVLDDVK			1288.1926.1926.2.dta
1346	Achn030361	Acylamino-acid-releasing enzyme, putative; contains IPR001375 (Peptidase S9, prolyl oligopeptidase, catalytic domain)	171	43699	3	3	3	3	8.8	6.25	3819	1	1	1	435.586	869.157	2	867.481	1.6759	0	41.39	0.02	SPISHLSK			1346_b.1203.1203.2.dta
1346	Achn030361	Acylamino-acid-releasing enzyme, putative; contains IPR001375 (Peptidase S9, prolyl oligopeptidase, catalytic domain)	171	43699	3	3	3	3	8.8	6.25	5303	1	1	1	602.965	1203.91	2	1202.64	1.274	0	60	0.0003	VPVSNGLQYAR			1346_b.1578.1578.2.dta
1346	Achn030361	Acylamino-acid-releasing enzyme, putative; contains IPR001375 (Peptidase S9, prolyl oligopeptidase, catalytic domain)	171	43699	3	3	3	3	8.8	6.25	7154	1	1	1	795.824	1589.63	2	1588.81	0.824	0	69.81	2e-05	GSLGFGEEALQSLPGK			1346_b.2110.2110.2.dta
1346	Achn238811	Phosphorylase; contains IPR000811 (Glycosyl transferase, family 35)	148	102393	3	2	3	2	4.5	6.11	4335	1	1	1	494.153	986.291	2	985.487	0.804	0	36.31	0.071	AFATYTNAK			1346.1430.1430.2.dta
1346	Achn238811	Phosphorylase; contains IPR000811 (Glycosyl transferase, family 35)	148	102393	3	2	3	2	4.5	6.11	7108	1	1	1	788.551	1575.09	2	1574.71	0.3768	0	56.88	0.00047	EGQEEIAEDWLEK			1346_b.2072.2072.2.dta
1346	Achn238811	Phosphorylase; contains IPR000811 (Glycosyl transferase, family 35)	148	102393	3	2	3	2	4.5	6.11	8159	1	1	1	954.774	1907.53	2	1906.91	0.6241	0	59.83	0.00019	AQQICAVLYPGDATESGK			1346_b.1852.1852.2.dta
1346	Achn159241	Subtilisin-like protease; contains IPR015500 (Peptidase S8, subtilisin-related)	106	58233	2	2	2	2	4.2	5.97	4964	1	1	1	568.107	1134.2	2	1133.59	0.6064	0	48.09	0.0049	VSVSSETQAVK			1346_b.1294.1294.2.dta
1346	Achn159241	Subtilisin-like protease; contains IPR015500 (Peptidase S8, subtilisin-related)	106	58233	2	2	2	2	4.2	5.97	5825	1	1	1	649.04	1296.07	2	1295.6	0.4629	0	60.8	0.00021	GYEAAFGPIDEK			1346_b.1835.1835.2.dta
1346	Achn332061	Thaumatin-like protein; contains IPR001938 (Thaumatin)	83	34834	2	2	2	2	4.5	8.38	4655	1	1	1	527.81	1053.6	2	1053.43	0.1749	0	46.57	0.0046	TGCNFDGAGR			1346_b.1243.1243.2.dta
1346	Achn332061	Thaumatin-like protein; contains IPR001938 (Thaumatin)	83	34834	2	2	2	2	4.5	8.38	7124	1	1	1	527.81	1580.41	3	1579.73	0.6757	1	39.1	0.028	IWARTGCNFDGAGR			1346_b.1243.1243.3.dta
1362	Achn022471	Kiwellin; contains IPR014733 (Barwin-like endoglucanase)	201	23040	3	3	3	3	26.8	5.68	6826	1	1	1	741.36	1480.71	2	1479.75	0.9586	0	56.9	0.00036	IVALSTGWYNGGSR			1362_b.2028.2028.2.dta
1362	Achn022471	Kiwellin; contains IPR014733 (Barwin-like endoglucanase)	201	23040	3	3	3	3	26.8	5.68	7808	1	1	1	876.263	1750.51	2	1748.77	1.7404	0	41.11	0.016	DLNDCDGQLICIEGK			1362_b.1968.1968.2.dta
1362	Achn022471	Kiwellin; contains IPR014733 (Barwin-like endoglucanase)	201	23040	3	3	3	3	26.8	5.68	9336	1	1	1	1015.82	3044.43	3	3043.18	1.2534	0	102.72	4.1e-09	LTNNDFSEGGDGGGPSECDESYHSNNER			1362_b.1483.1483.3.dta
1362	Achn159811	Putative uncharacterized protein P0046B10.2-1; contains IPR006946 (Protein of unknown function DUF642)	161	43435	6	4	3	3	10.5	6.96	4460	1	1	1	500.8	999.586	2	999.571	0.015	0	36.23	0.057	ESAIVQVVR			1362_b.1654.1654.2.dta
1362	Achn159811	Putative uncharacterized protein P0046B10.2-1; contains IPR006946 (Protein of unknown function DUF642)	161	43435	6	4	3	3	10.5	6.96	4461	1	1	1	1000.72	999.714	1	999.571	0.1427	0	30.16	0.26	ESAIVQVVR			1362_b.1668.1668.1.dta
1362	Achn159811	Putative uncharacterized protein P0046B10.2-1; contains IPR006946 (Protein of unknown function DUF642)	161	43435	6	4	3	3	10.5	6.96	4466	1	1	1	501.159	1000.3	2	999.571	0.7325	0	33.07	0.15	ESAIVQVVR			1362.1623.1623.2.dta
1362	Achn159811	Putative uncharacterized protein P0046B10.2-1; contains IPR006946 (Protein of unknown function DUF642)	161	43435	6	4	3	3	10.5	6.96	7621	1	1	1	851.371	1700.73	2	1699.86	0.8663	0	63.07	8.2e-05	QGDMLLVVPEGAFAVR	Gln->pyro-Glu (N-term Q); Oxidation (M)	1.0002000000000000.0	1362_b.2462.2462.2.dta
1362	Achn159811	Putative uncharacterized protein P0046B10.2-1; contains IPR006946 (Protein of unknown function DUF642)	161	43435	6	4	3	3	10.5	6.96	7879	1	1	1	885.75	1769.48	2	1768.78	0.7023	0	54.33	0.00075	SDDYSSLCGPVLDDVK			1362.1959.1959.2.dta
1362	Achn159811	Putative uncharacterized protein P0046B10.2-1; contains IPR006946 (Protein of unknown function DUF642)	161	43435	6	4	3	3	10.5	6.96	7880	1	1	1	885.755	1769.49	2	1768.78	0.712	0	63.84	8.4e-05	SDDYSSLCGPVLDDVK			1362_b.1974.1974.2.dta
1362	Achn294821	Alpha-toxin; contains IPR005830 (Aerolysin/haemolysin/leukocidin toxin), IPR008998 (Agglutinin), IPR023307 (Aerolysin-like toxin, beta complex domain)	123	53572	3	3	2	2	5.6	6.61	4508	1	1	1	507.275	1012.53	2	1012.57	-0.0319	0	49.11	0.0027	VDNNIVALR			1362_b.1710.1710.2.dta
1362	Achn294821	Alpha-toxin; contains IPR005830 (Aerolysin/haemolysin/leukocidin toxin), IPR008998 (Agglutinin), IPR023307 (Aerolysin-like toxin, beta complex domain)	123	53572	3	3	2	2	5.6	6.61	4511	1	1	1	507.48	1012.95	2	1012.57	0.3788	0	39.7	0.032	VDNNIVALR			1362.1686.1686.2.dta
1362	Achn294821	Alpha-toxin; contains IPR005830 (Aerolysin/haemolysin/leukocidin toxin), IPR008998 (Agglutinin), IPR023307 (Aerolysin-like toxin, beta complex domain)	123	53572	3	3	2	2	5.6	6.61	8308	1	1	1	955.47	1908.93	2	1907.95	0.9736	0	76.87	3e-06	IYNQNVLTMATGNAINR	Oxidation (M)	0.00000000200000000.0	1362_b.1899.1899.2.dta
1362	Achn271121	ATP-dependent Clp protease ATPase subunit; contains IPR001270 (Chaperonin ClpA/B), IPR004176 (Clp, N-terminal), IPR019489 (Clp ATPase, C-terminal), IPR023150 (Double Clp-N motif), IPR027417 (P-loop containing nucleoside triphosphate hydrolase)	85	89952	3	2	2	1	2.6	5.94	4599	1	1	1	516.004	1029.99	2	1028.56	1.4328	0	33.88	0.13	TAIAEGLAQR			1362_b.1546.1546.2.dta
1362	Achn271121	ATP-dependent Clp protease ATPase subunit; contains IPR001270 (Chaperonin ClpA/B), IPR004176 (Clp, N-terminal), IPR019489 (Clp ATPase, C-terminal), IPR023150 (Double Clp-N motif), IPR027417 (P-loop containing nucleoside triphosphate hydrolase)	85	89952	3	2	2	1	2.6	5.94	5119	1	1	1	580.111	1158.21	2	1158.59	-0.3798	0	56.66	0.00066	AIDLIDEAGSR			1362_b.1855.1855.2.dta
1362	Achn271121	ATP-dependent Clp protease ATPase subunit; contains IPR001270 (Chaperonin ClpA/B), IPR004176 (Clp, N-terminal), IPR019489 (Clp ATPase, C-terminal), IPR023150 (Double Clp-N motif), IPR027417 (P-loop containing nucleoside triphosphate hydrolase)	85	89952	3	2	2	1	2.6	5.94	5122	1	1	1	581.13	1160.24	2	1158.59	1.6563	0	50.53	0.0028	AIDLIDEAGSR			1362.1834.1834.2.dta
1413	Achn171121	NADH-ubiquinone oxidoreductase subunit; contains IPR010228 (NADH:ubiquinone oxidoreductase, subunit G), IPR012675 (Beta-grasp domain)	113	50420	2	2	2	2	5.1	6.98	2714	1	1	1	597.259	1192.5	2	1192.6	-0.0973	0	68.32	3.2e-05	LSDAESMIALK	Oxidation (M)	0.00000020000.0	1413.1602.1602.2.dta
1413	Achn171121	NADH-ubiquinone oxidoreductase subunit; contains IPR010228 (NADH:ubiquinone oxidoreductase, subunit G), IPR012675 (Beta-grasp domain)	113	50420	2	2	2	2	5.1	6.98	2922	1	1	1	634.963	1267.91	2	1267.59	0.3185	0	47.34	0.0048	GSGEEIGTYVEK			1413.1563.1563.2.dta
1413	Achn159241	Subtilisin-like protease; contains IPR015500 (Peptidase S8, subtilisin-related)	107	58233	2	2	2	2	4.2	5.97	2569	1	1	1	567.219	1132.42	2	1133.59	-1.1696	0	55.31	0.00077	VSVSSETQAVK			1413.1363.1363.2.dta
1413	Achn159241	Subtilisin-like protease; contains IPR015500 (Peptidase S8, subtilisin-related)	107	58233	2	2	2	2	4.2	5.97	2986	1	1	1	648.861	1295.71	2	1295.6	0.1035	0	54.14	0.00073	GYEAAFGPIDEK			1413.1818.1818.2.dta
1413	Achn348911	Glycogen debranching enzyme; contains IPR013780 (Glycosyl hydrolase, family 13, all-beta), IPR013783 (Immunoglobulin-like fold), IPR014756 (Immunoglobulin E-set), IPR015902 (Glycoside hydrolase, family 13), IPR017853 (Glycoside hydrolase, superfamily)	94	78517	2	2	2	2	3.9	8.57	2749	1	1	1	605.21	1208.41	2	1207.56	0.8472	0	53.59	0.001	YASAGGGPTNASR			1413.1130.1130.2.dta
1413	Achn348911	Glycogen debranching enzyme; contains IPR013780 (Glycosyl hydrolase, family 13, all-beta), IPR013783 (Immunoglobulin-like fold), IPR014756 (Immunoglobulin E-set), IPR015902 (Glycoside hydrolase, family 13), IPR017853 (Glycoside hydrolase, superfamily)	94	78517	2	2	2	2	3.9	8.57	3274	1	1	1	705.28	1408.55	2	1407.74	0.8095	0	45.77	0.0054	GTDGSPLDAPPLIR			1413.1939.1939.2.dta
1446	Achn115071	Aldehyde dehydrogenase; contains IPR016161 (Aldehyde/histidinol dehydrogenase)	130	45820	2	2	2	2	5.9	5.55	5760	1	1	1	639.219	1276.42	2	1275.69	0.7308	0	71.54	1.8e-05	SVLFAAVGTAGQR			1446_b.2000.2000.2.dta
1446	Achn115071	Aldehyde dehydrogenase; contains IPR016161 (Aldehyde/histidinol dehydrogenase)	130	45820	2	2	2	2	5.9	5.55	6378	1	1	1	688.596	1375.18	2	1374.69	0.4858	0	58.65	0.00036	VGLMVQNTVNER	Oxidation (M)	0.000200000000.0	1446.1554.1554.2.dta
1457	Achn079561	Heat shock protein 90-2; contains IPR001404 (Heat shock protein Hsp90)	188	80452	4	3	4	3	6.2	4.99	2200	1	1	0	891.583	890.576	1	890.417	0.1583	0	31.29	0.22	FYEAFSK			1457.1684.1684.1.dta
1457	Achn079561	Heat shock protein 90-2; contains IPR001404 (Heat shock protein Hsp90)	188	80452	4	3	4	3	6.2	4.99	2945	1	1	1	646.347	1290.68	2	1290.63	0.05	0	60.84	0.00017	ELISNSSDALDK			1457.1551.1551.2.dta
1457	Achn079561	Heat shock protein 90-2; contains IPR001404 (Heat shock protein Hsp90)	188	80452	4	3	4	3	6.2	4.99	3029	1	1	0	662.773	1323.53	2	1322.6	0.9317	0	52.57	0.0011	EDQLEYLEER			1457.1880.1880.2.dta
1457	Achn079561	Heat shock protein 90-2; contains IPR001404 (Heat shock protein Hsp90)	188	80452	4	3	4	3	6.2	4.99	3550	1	1	1	810.712	1619.41	2	1618.74	0.6742	0	51.01	0.0018	ESQSDIYYITGESK			1457.1799.1799.2.dta
1457	Achn109261	70-kDa heat shock protein; contains IPR013126 (Heat shock protein 70 family)	169	71569	3	3	3	3	5.1	5.06	2786	1	1	1	615.069	1228.12	2	1227.62	0.5025	0	46.34	0.0063	VEIIANDQGNR			1457.1431.1431.2.dta
1457	Achn109261	70-kDa heat shock protein; contains IPR013126 (Heat shock protein 70 family)	169	71569	3	3	3	3	5.1	5.06	2858	1	1	1	629.771	1257.53	2	1257.55	-0.0274	0	60.35	0.00019	FTDATVQSDMK	Oxidation (M)	0.00000000020.0	1457.1297.1297.2.dta
1457	Achn109261	70-kDa heat shock protein; contains IPR013126 (Heat shock protein 70 family)	169	71569	3	3	3	3	5.1	5.06	3174	1	1	1	687.788	1373.56	2	1373.6	-0.0427	0	62.62	0.00012	NALENYAYNMR	Oxidation (M)	0.00000000020.0	1457.1695.1695.2.dta
1457	Achn146451	Heat shock protein 90-2; contains IPR001404 (Heat shock protein Hsp90)	117	80441	3	2	3	2	4.9	4.94	2200	1	0	0	891.583	890.576	1	890.417	0.1583	0	31.29	0.22	FYEAFSK			1457.1684.1684.1.dta
1457	Achn146451	Heat shock protein 90-2; contains IPR001404 (Heat shock protein Hsp90)	117	80441	3	2	3	2	4.9	4.94	3029	1	0	0	662.773	1323.53	2	1322.6	0.9317	0	52.57	0.0011	EDQLEYLEER			1457.1880.1880.2.dta
1457	Achn146451	Heat shock protein 90-2; contains IPR001404 (Heat shock protein Hsp90)	117	80441	3	2	3	2	4.9	4.94	3982	1	1	1	646.347	1936.02	3	1934.99	1.0255	1	38.42	0.02	EIFLRDLISNSSDALDK			1457.1551.1551.3.dta
1458	Achn159811	Putative uncharacterized protein P0046B10.2-1; contains IPR006946 (Protein of unknown function DUF642)	178	43435	5	4	3	3	8.4	6.96	3305	2	1	1	416.513	831.011	2	830.45	0.5612	0	33.08	0.2	LGNEASIK			1458.1258.1258.2.dta
1458	Achn159811	Putative uncharacterized protein P0046B10.2-1; contains IPR006946 (Protein of unknown function DUF642)	178	43435	5	4	3	3	8.4	6.96	3309	1	1	1	417.087	832.16	2	830.45	1.7106	0	49.45	0.0047	LGNEASIK			1458_b.1242.1242.2.dta
1458	Achn159811	Putative uncharacterized protein P0046B10.2-1; contains IPR006946 (Protein of unknown function DUF642)	178	43435	5	4	3	3	8.4	6.96	4259	1	1	1	501.099	1000.18	2	999.571	0.6126	0	41.98	0.021	ESAIVQVVR			1458_b.1694.1694.2.dta
1458	Achn159811	Putative uncharacterized protein P0046B10.2-1; contains IPR006946 (Protein of unknown function DUF642)	178	43435	5	4	3	3	8.4	6.96	8027	1	1	1	886.093	1770.17	2	1768.78	1.3892	0	67.43	3.5e-05	SDDYSSLCGPVLDDVK			1458.1970.1970.2.dta
1458	Achn159811	Putative uncharacterized protein P0046B10.2-1; contains IPR006946 (Protein of unknown function DUF642)	178	43435	5	4	3	3	8.4	6.96	8029	1	1	1	886.271	1770.53	2	1768.78	1.7452	0	86.36	4.6e-07	SDDYSSLCGPVLDDVK			1458_b.2044.2044.2.dta
1458	Achn066661	Transitional endoplasmic reticulum ATPase, putative; contains IPR005938 (ATPase, AAA-type, CDC48), IPR009010 (Aspartate decarboxylase-like domain), IPR027417 (P-loop containing nucleoside triphosphate hydrolase)	163	89797	4	2	4	2	6.5	5.16	4555	1	1	1	538.201	1074.39	2	1074.53	-0.1439	0	33.26	0.13	LAGESESNLR			1458_b.1338.1338.2.dta
1458	Achn066661	Transitional endoplasmic reticulum ATPase, putative; contains IPR005938 (ATPase, AAA-type, CDC48), IPR009010 (Aspartate decarboxylase-like domain), IPR027417 (P-loop containing nucleoside triphosphate hydrolase)	163	89797	4	2	4	2	6.5	5.16	4753	1	1	1	560.604	1119.19	2	1118.5	0.698	0	41.59	0.022	GSSVGDAGGAADR			1458_b.1100.1100.2.dta
1458	Achn066661	Transitional endoplasmic reticulum ATPase, putative; contains IPR005938 (ATPase, AAA-type, CDC48), IPR009010 (Aspartate decarboxylase-like domain), IPR027417 (P-loop containing nucleoside triphosphate hydrolase)	163	89797	4	2	4	2	6.5	5.16	7270	1	1	1	783.397	1564.78	2	1563.77	1.0084	0	34.77	0.057	AIANECQANFISVK			1458.1823.1823.2.dta
1458	Achn066661	Transitional endoplasmic reticulum ATPase, putative; contains IPR005938 (ATPase, AAA-type, CDC48), IPR009010 (Aspartate decarboxylase-like domain), IPR027417 (P-loop containing nucleoside triphosphate hydrolase)	163	89797	4	2	4	2	6.5	5.16	7658	1	1	1	841.317	1680.62	2	1680.81	-0.1862	0	53.12	0.00092	VLNQLLTEMDGMSAK	2 Oxidation (M)	0.000000002002000.0	1458.1818.1818.2.dta
1459	Achn194541	Chaperone clpb, putative; contains IPR001270 (Chaperonin ClpA/B), IPR004176 (Clp, N-terminal), IPR019489 (Clp ATPase, C-terminal), IPR023150 (Double Clp-N motif), IPR027417 (P-loop containing nucleoside triphosphate hydrolase)	135	105568	3	2	3	2	3.4	5.7	2444	1	1	1	522.25	1042.49	2	1042.58	-0.0907	0	30.71	0.2	TAVVEGLAQR			1459.1561.1561.2.dta
1459	Achn194541	Chaperone clpb, putative; contains IPR001270 (Chaperonin ClpA/B), IPR004176 (Clp, N-terminal), IPR019489 (Clp ATPase, C-terminal), IPR023150 (Double Clp-N motif), IPR027417 (P-loop containing nucleoside triphosphate hydrolase)	135	105568	3	2	3	2	3.4	5.7	2536	1	1	1	557.828	1113.64	2	1113.65	-0.0089	0	52.74	0.0012	ALVVAAQLSSR			1459.1766.1766.2.dta
1459	Achn194541	Chaperone clpb, putative; contains IPR001270 (Chaperonin ClpA/B), IPR004176 (Clp, N-terminal), IPR019489 (Clp ATPase, C-terminal), IPR023150 (Double Clp-N motif), IPR027417 (P-loop containing nucleoside triphosphate hydrolase)	135	105568	3	2	3	2	3.4	5.7	2617	1	1	1	571.701	1141.39	2	1141.57	-0.1857	0	51.73	0.0016	GDVPSNLADVR			1459.1665.1665.2.dta
1460	Achn194541	Chaperone clpb, putative; contains IPR001270 (Chaperonin ClpA/B), IPR004176 (Clp, N-terminal), IPR019489 (Clp ATPase, C-terminal), IPR023150 (Double Clp-N motif), IPR027417 (P-loop containing nucleoside triphosphate hydrolase)	239	105568	4	4	4	4	5.5	5.7	4772	1	1	1	558.246	1114.48	2	1113.65	0.8274	0	54.28	0.00087	ALVVAAQLSSR			1460_b.1801.1801.2.dta
1460	Achn194541	Chaperone clpb, putative; contains IPR001270 (Chaperonin ClpA/B), IPR004176 (Clp, N-terminal), IPR019489 (Clp ATPase, C-terminal), IPR023150 (Double Clp-N motif), IPR027417 (P-loop containing nucleoside triphosphate hydrolase)	239	105568	4	4	4	4	5.5	5.7	4913	1	1	1	572.13	1142.24	2	1141.57	0.672	0	43.69	0.012	GDVPSNLADVR			1460.1701.1701.2.dta
1460	Achn194541	Chaperone clpb, putative; contains IPR001270 (Chaperonin ClpA/B), IPR004176 (Clp, N-terminal), IPR019489 (Clp ATPase, C-terminal), IPR023150 (Double Clp-N motif), IPR027417 (P-loop containing nucleoside triphosphate hydrolase)	239	105568	4	4	4	4	5.5	5.7	6264	1	1	1	695.655	1389.29	2	1389.73	-0.4304	0	52.84	0.0014	YGAIQEVEAAIAR			1460_b.2367.2367.2.dta
1460	Achn194541	Chaperone clpb, putative; contains IPR001270 (Chaperonin ClpA/B), IPR004176 (Clp, N-terminal), IPR019489 (Clp ATPase, C-terminal), IPR023150 (Double Clp-N motif), IPR027417 (P-loop containing nucleoside triphosphate hydrolase)	239	105568	4	4	4	4	5.5	5.7	7539	1	1	1	856.853	1711.69	2	1710.93	0.7657	0	90.56	1.5e-07	VVGQDQAVSAVAEAVLR			1460_b.2420.2420.2.dta
1460	Achn007911	Protein transport protein sec23, putative; contains IPR002035 (von Willebrand factor, type A), IPR006896 (Sec23/Sec24, trunk domain), IPR006900 (Sec23/Sec24, helical domain), IPR007123 (Gelsolin domain), IPR016024 (Armadillo-type fold)	126	68215	2	2	2	2	4.8	5.33	6030	1	1	1	674.634	1347.25	2	1346.51	0.7424	0	55.63	0.00076	MEMEEGFDATR	2 Oxidation (M)	0.20200000000.0	1460_b.1415.1415.2.dta
1460	Achn007911	Protein transport protein sec23, putative; contains IPR002035 (von Willebrand factor, type A), IPR006896 (Sec23/Sec24, trunk domain), IPR006900 (Sec23/Sec24, helical domain), IPR007123 (Gelsolin domain), IPR016024 (Armadillo-type fold)	126	68215	2	2	2	2	4.8	5.33	8754	1	1	0	1075.39	2148.77	2	2147.99	0.7835	0	70.33	1.4e-05	SQFVQVFNNSPDETAYFR			1460_b.2227.2227.2.dta
1460	Achn010241	Protein transport protein sec23, putative; contains IPR006900 (Sec23/Sec24, helical domain), IPR007123 (Gelsolin domain)	118	26312	2	2	2	2	13.1	6.22	6246	1	1	1	693.106	1384.2	2	1382.67	1.5249	0	47.17	0.0047	LVICDQHGSQAR			1460_b.1348.1348.2.dta
1460	Achn010241	Protein transport protein sec23, putative; contains IPR006900 (Sec23/Sec24, helical domain), IPR007123 (Gelsolin domain)	118	26312	2	2	2	2	13.1	6.22	8754	1	0	0	1075.39	2148.77	2	2147.99	0.7835	0	70.33	1.4e-05	SQFVQVFNNSPDETAYFR			1460_b.2227.2227.2.dta
1467	Achn066661	Transitional endoplasmic reticulum ATPase, putative; contains IPR005938 (ATPase, AAA-type, CDC48), IPR009010 (Aspartate decarboxylase-like domain), IPR027417 (P-loop containing nucleoside triphosphate hydrolase)	233	89797	5	4	5	4	8.4	5.16	2924	2	1	1	649.795	1297.58	2	1297.65	-0.0761	0	33.78	0.081	EIDIGVPDEVGR			1467.1885.1885.2.dta
1467	Achn066661	Transitional endoplasmic reticulum ATPase, putative; contains IPR005938 (ATPase, AAA-type, CDC48), IPR009010 (Aspartate decarboxylase-like domain), IPR027417 (P-loop containing nucleoside triphosphate hydrolase)	233	89797	5	4	5	4	8.4	5.16	3217	1	1	1	697.836	1393.66	2	1392.65	1.0049	0	57.64	0.00034	LDEVGYDDVGGVR			1467.1689.1689.2.dta
1467	Achn066661	Transitional endoplasmic reticulum ATPase, putative; contains IPR005938 (ATPase, AAA-type, CDC48), IPR009010 (Aspartate decarboxylase-like domain), IPR027417 (P-loop containing nucleoside triphosphate hydrolase)	233	89797	5	4	5	4	8.4	5.16	3348	1	1	1	724.637	1447.26	2	1445.82	1.4423	0	36.47	0.055	IVSQLLTLMDGLK	Oxidation (M)	0.0000000020000.0	1467.2197.2197.2.dta
1467	Achn066661	Transitional endoplasmic reticulum ATPase, putative; contains IPR005938 (ATPase, AAA-type, CDC48), IPR009010 (Aspartate decarboxylase-like domain), IPR027417 (P-loop containing nucleoside triphosphate hydrolase)	233	89797	5	4	5	4	8.4	5.16	3611	1	1	1	783.079	1564.14	2	1563.77	0.3724	0	46.24	0.0054	AIANECQANFISVK			1467.1785.1785.2.dta
1467	Achn066661	Transitional endoplasmic reticulum ATPase, putative; contains IPR005938 (ATPase, AAA-type, CDC48), IPR009010 (Aspartate decarboxylase-like domain), IPR027417 (P-loop containing nucleoside triphosphate hydrolase)	233	89797	5	4	5	4	8.4	5.16	3783	1	1	1	841.698	1681.38	2	1680.81	0.5752	0	61.13	0.00016	VLNQLLTEMDGMSAK	2 Oxidation (M)	0.000000002002000.0	1467.1789.1789.2.dta
1467	Achn022471	Kiwellin; contains IPR014733 (Barwin-like endoglucanase)	158	23040	3	3	3	3	26.8	5.68	3430	1	1	1	741.486	1480.96	2	1479.75	1.2094	0	38.24	0.032	IVALSTGWYNGGSR			1467.1982.1982.2.dta
1467	Achn022471	Kiwellin; contains IPR014733 (Barwin-like endoglucanase)	158	23040	3	3	3	3	26.8	5.68	3914	1	1	1	875.74	1749.47	2	1748.77	0.6945	0	42.75	0.011	DLNDCDGQLICIEGK			1467.1917.1917.2.dta
1467	Achn022471	Kiwellin; contains IPR014733 (Barwin-like endoglucanase)	158	23040	3	3	3	3	26.8	5.68	4682	1	1	1	1015.84	3044.5	3	3043.18	1.3252	0	76.87	1.5e-06	LTNNDFSEGGDGGGPSECDESYHSNNER			1467.1457.1457.3.dta
1467	Achn105671	NAD-dependent malic enzyme; contains IPR000375 (Dynamin central domain), IPR001401 (Dynamin, GTPase domain), IPR001891 (Malic oxidoreductase), IPR020850 (GTPase effector domain, GED), IPR027417 (P-loop containing nucleoside triphosphate hydrolase)	128	127552	2	2	2	2	2.1	6.27	2371	1	1	1	552.611	1103.21	2	1101.57	1.6398	0	62.01	0.0002	EGDSLVEVVR			1467.1745.1745.2.dta
1467	Achn105671	NAD-dependent malic enzyme; contains IPR000375 (Dynamin central domain), IPR001401 (Dynamin, GTPase domain), IPR001891 (Malic oxidoreductase), IPR020850 (GTPase effector domain, GED), IPR027417 (P-loop containing nucleoside triphosphate hydrolase)	128	127552	2	2	2	2	2.1	6.27	3570	1	1	1	773.25	1544.49	2	1543.79	0.6948	0	65.96	5.8e-05	VLPVMIDVGTNNEK	Oxidation (M)	0.00002000000000.0	1467.1869.1869.2.dta
1486	Achn132621	Thaumatin-like protein; contains IPR001938 (Thaumatin)	126	26621	2	2	2	2	9.7	7.8	2393	1	1	1	528.55	1055.08	2	1053.43	1.6551	0	66.81	6e-05	TGCNFDGAGR			1486.1267.1267.2.dta
1486	Achn132621	Thaumatin-like protein; contains IPR001938 (Thaumatin)	126	26621	2	2	2	2	9.7	7.8	3208	1	1	1	712.156	1422.3	2	1420.62	1.6738	0	59.5	0.00028	APGGCNNPCTVFK			1486.1608.1608.2.dta
1496	Achn132881	Myosin-10	356	153845	6	6	6	6	5.8	4.88	2880	1	1	1	634.593	1267.17	2	1266.6	0.5757	0	58.81	0.00036	AAEEQLEHQGR			1496.1174.1174.2.dta
1496	Achn132881	Myosin-10	356	153845	6	6	6	6	5.8	4.88	3189	1	1	1	690.461	1378.91	2	1378.67	0.2345	0	47.68	0.0041	QLSGQIQDYAEK			1496.1619.1619.2.dta
1496	Achn132881	Myosin-10	356	153845	6	6	6	6	5.8	4.88	3459	1	1	1	759.528	1517.04	2	1516.76	0.2801	0	71.71	1.6e-05	IQELEEQTSALEK			1496.1639.1639.2.dta
1496	Achn132881	Myosin-10	356	153845	6	6	6	6	5.8	4.88	3463	1	1	1	760.608	1519.2	2	1518.76	0.4377	0	73.79	1e-05	ITQVESALNQSSSR			1496.1544.1544.2.dta
1496	Achn132881	Myosin-10	356	153845	6	6	6	6	5.8	4.88	3767	1	1	1	860.958	1719.9	2	1718.83	1.069	0	38.17	0.024	NQESQVSTIQEELSK			1496.1919.1919.2.dta
1496	Achn132881	Myosin-10	356	153845	6	6	6	6	5.8	4.88	3803	1	1	1	873.89	1745.76	2	1745.71	0.0525	0	72.01	1e-05	EMEDQMASFQEELK	2 Oxidation (M)	0.02000200000000.0	1496.1675.1675.2.dta
1496	Achn202631	Protein disulfide isomerase L-2; contains IPR005792 (Protein disulphide isomerase), IPR007021 (Domain of unknown function DUF659), IPR008906 (HAT dimerisation), IPR012336 (Thioredoxin-like fold), IPR012337 (Ribonuclease H-like domain)	211	147699	5	3	5	3	3.6	5.62	1512	1	1	1	673.656	672.649	1	671.422	1.227	0	36.12	0.11	DVVVLK			1496.1494.1494.1.dta
1496	Achn202631	Protein disulfide isomerase L-2; contains IPR005792 (Protein disulphide isomerase), IPR007021 (Domain of unknown function DUF659), IPR008906 (HAT dimerisation), IPR012336 (Thioredoxin-like fold), IPR012337 (Ribonuclease H-like domain)	211	147699	5	3	5	3	3.6	5.62	1874	1	1	1	415.012	828.009	2	826.459	1.5503	0	30.88	0.28	TVVAFYK			1496.1706.1706.2.dta
1496	Achn202631	Protein disulfide isomerase L-2; contains IPR005792 (Protein disulphide isomerase), IPR007021 (Domain of unknown function DUF659), IPR008906 (HAT dimerisation), IPR012336 (Thioredoxin-like fold), IPR012337 (Ribonuclease H-like domain)	211	147699	5	3	5	3	3.6	5.62	2592	1	1	1	582.432	1162.85	2	1161.54	1.3102	1	38.24	0.043	ISDEDVKDEL			1496.1678.1678.2.dta
1496	Achn202631	Protein disulfide isomerase L-2; contains IPR005792 (Protein disulphide isomerase), IPR007021 (Domain of unknown function DUF659), IPR008906 (HAT dimerisation), IPR012336 (Thioredoxin-like fold), IPR012337 (Ribonuclease H-like domain)	211	147699	5	3	5	3	3.6	5.62	2881	1	1	1	635.325	1268.64	2	1268.64	-0.005	0	59.47	0.00023	SAIAQFVYENK			1496.1906.1906.2.dta
1496	Achn202631	Protein disulfide isomerase L-2; contains IPR005792 (Protein disulphide isomerase), IPR007021 (Domain of unknown function DUF659), IPR008906 (HAT dimerisation), IPR012336 (Thioredoxin-like fold), IPR012337 (Ribonuclease H-like domain)	211	147699	5	3	5	3	3.6	5.62	3178	1	1	1	686.215	1370.41	2	1371.62	-1.2005	0	50.66	0.0021	SDPVPETNDGDVK			1496.1307.1307.2.dta
1496	Achn332061	Thaumatin-like protein; contains IPR001938 (Thaumatin)	122	34834	2	2	2	2	4.5	8.38	2384	1	1	0	527.716	1053.42	2	1053.43	-0.0125	0	75.14	6.4e-06	TGCNFDGAGR			1496.1264.1264.2.dta
1496	Achn332061	Thaumatin-like protein; contains IPR001938 (Thaumatin)	122	34834	2	2	2	2	4.5	8.38	3560	1	1	1	527.716	1580.13	3	1579.73	0.3946	1	49.25	0.0027	IWARTGCNFDGAGR			1496.1264.1264.3.dta
1496	Achn041461	GF14 protein; contains IPR000308 (14-3-3 protein), IPR023409 (14-3-3 protein, conserved site), IPR023410 (14-3-3 domain)	106	23604	2	2	2	2	15.2	5.37	3608	1	1	0	815.191	1628.37	2	1627.84	0.5247	0	59.48	0.00024	LVAGSTPAGELTVEER			1496.1707.1707.2.dta
1496	Achn041461	GF14 protein; contains IPR000308 (14-3-3 protein), IPR023409 (14-3-3 protein, conserved site), IPR023410 (14-3-3 domain)	106	23604	2	2	2	2	15.2	5.37	3615	1	1	1	817.706	1633.4	2	1632.82	0.5774	0	46.43	0.0051	LLDSNLVPSASSSESK			1496.1742.1742.2.dta
1496	Achn222731	GF14 protein; contains IPR000308 (14-3-3 protein), IPR023409 (14-3-3 protein, conserved site), IPR023410 (14-3-3 domain)	98	26398	2	2	2	2	13.8	5.13	3608	1	0	0	815.191	1628.37	2	1627.84	0.5247	0	59.48	0.00024	LVAGSTPAGELTVEER			1496.1707.1707.2.dta
1496	Achn222731	GF14 protein; contains IPR000308 (14-3-3 protein), IPR023409 (14-3-3 protein, conserved site), IPR023410 (14-3-3 domain)	98	26398	2	2	2	2	13.8	5.13	3641	1	1	1	831.565	1661.12	2	1660.85	0.2632	0	41.4	0.015	LLDSNLVPSATTSESK			1496.1779.1779.2.dta
1496	Achn265381	GF14 protein; contains IPR000308 (14-3-3 protein), IPR023409 (14-3-3 protein, conserved site), IPR023410 (14-3-3 domain)	97	46615	2	2	2	2	7.8	4.62	3608	1	0	0	815.191	1628.37	2	1627.84	0.5247	0	59.48	0.00024	LVAGSTPAGELTVEER			1496.1707.1707.2.dta
1496	Achn265381	GF14 protein; contains IPR000308 (14-3-3 protein), IPR023409 (14-3-3 protein, conserved site), IPR023410 (14-3-3 domain)	97	46615	2	2	2	2	7.8	4.62	3671	1	1	1	838.721	1675.43	2	1674.87	0.5598	0	37.3	0.041	LLESNLVPSATTSESK			1496.1756.1756.2.dta
1505	Achn109261	70-kDa heat shock protein; contains IPR013126 (Heat shock protein 70 family)	154	71569	3	3	3	3	5.4	5.06	2828	1	1	1	630.533	1259.05	2	1257.55	1.497	0	60.64	0.00024	FTDATVQSDMK	Oxidation (M)	0.00000000020.0	1505.1304.1304.2.dta
1505	Achn109261	70-kDa heat shock protein; contains IPR013126 (Heat shock protein 70 family)	154	71569	3	3	3	3	5.4	5.06	3149	1	1	0	688.128	1374.24	2	1373.6	0.6387	0	43.02	0.013	NALENYAYNMR	Oxidation (M)	0.00000000020.0	1505.1704.1704.2.dta
1505	Achn109261	70-kDa heat shock protein; contains IPR013126 (Heat shock protein 70 family)	154	71569	3	3	3	3	5.4	5.06	3386	1	1	1	744.731	1487.45	2	1486.69	0.7534	0	50.2	0.0023	TTPSYVAFTDTER			1505.1823.1823.2.dta
1505	Achn217001	V-type ATP synthase alpha chain; contains IPR022878 (V-type ATP synthase catalytic subunit A/alpha), IPR027417 (P-loop containing nucleoside triphosphate hydrolase)	117	69010	2	2	2	2	4.8	5.2	3514	1	1	1	781.434	1560.85	2	1560.79	0.0612	0	69.09	2.2e-05	TTLVANTSNMPVAAR	Oxidation (M)	0.000000000200000.0	1505.1444.1444.2.dta
1505	Achn217001	V-type ATP synthase alpha chain; contains IPR022878 (V-type ATP synthase catalytic subunit A/alpha), IPR027417 (P-loop containing nucleoside triphosphate hydrolase)	117	69010	2	2	2	2	4.8	5.2	3715	1	1	1	853.678	1705.34	2	1704.74	0.6005	0	50.64	0.0018	YSNSDTVVYVGCGER			1505.1643.1643.2.dta
1505	Achn017401	Clp protease ATP binding subunit; contains IPR001270 (Chaperonin ClpA/B), IPR001943 (UVR domain), IPR004176 (Clp, N-terminal), IPR019489 (Clp ATPase, C-terminal), IPR023150 (Double Clp-N motif), IPR027417 (P-loop containing nucleoside triphosphate hydrolase)	101	109513	2	2	2	2	2.2	6.27	2679	1	1	1	603.591	1205.17	2	1204.47	0.6941	0	49.84	0.003	LDMSEYMER	2 Oxidation (M)	0.002000200.0	1505.1327.1327.2.dta
1505	Achn017401	Clp protease ATP binding subunit; contains IPR001270 (Chaperonin ClpA/B), IPR001943 (UVR domain), IPR004176 (Clp, N-terminal), IPR019489 (Clp ATPase, C-terminal), IPR023150 (Double Clp-N motif), IPR027417 (P-loop containing nucleoside triphosphate hydrolase)	101	109513	2	2	2	2	2.2	6.27	2932	1	1	1	651.149	1300.28	2	1300.65	-0.3681	0	53.91	0.0011	IASGDVPESIEGK			1505.1571.1571.2.dta
1505	Achn337071	70-kDa heat shock protein; contains IPR013126 (Heat shock protein 70 family)	93	68863	2	2	2	2	3.8	5.08	2780	1	1	1	620.916	1239.82	2	1239.6	0.2187	0	46.59	0.005	FTDSTVQSDIK			1505.1524.1524.2.dta
1505	Achn337071	70-kDa heat shock protein; contains IPR013126 (Heat shock protein 70 family)	93	68863	2	2	2	2	3.8	5.08	3343	1	1	0	737.585	1473.16	2	1472.68	0.4777	0	46.82	0.005	TTPSYVGFTDTER			1505.1767.1767.2.dta
1507	Achn079561	Heat shock protein 90-2; contains IPR001404 (Heat shock protein Hsp90)	412	80452	8	6	8	6	12.4	4.99	2209	1	1	1	462.112	922.209	2	920.42	1.789	0	31.32	0.23	DTSGESLGR			1507.1144.1144.2.dta
1507	Achn079561	Heat shock protein 90-2; contains IPR001404 (Heat shock protein Hsp90)	412	80452	8	6	8	6	12.4	4.99	2573	1	1	1	567.471	1132.93	2	1132.58	0.3519	0	37.99	0.051	AVENSPFLEK			1507.1672.1672.2.dta
1507	Achn079561	Heat shock protein 90-2; contains IPR001404 (Heat shock protein Hsp90)	412	80452	8	6	8	6	12.4	4.99	2862	1	1	1	629.301	1256.59	2	1255.69	0.8985	0	38.37	0.03	ADLVNNLGTIAR			1507.1953.1953.2.dta
1507	Achn079561	Heat shock protein 90-2; contains IPR001404 (Heat shock protein Hsp90)	412	80452	8	6	8	6	12.4	4.99	3028	1	1	1	662.181	1322.35	2	1322.6	-0.2515	0	51.94	0.0017	EDQLEYLEER			1507.1852.1852.2.dta
1507	Achn079561	Heat shock protein 90-2; contains IPR001404 (Heat shock protein Hsp90)	412	80452	8	6	8	6	12.4	4.99	3461	1	1	1	764.695	1527.38	2	1526.79	0.5823	0	65.72	6.2e-05	GIVDSEDLPLNISR			1507.2028.2028.2.dta
1507	Achn079561	Heat shock protein 90-2; contains IPR001404 (Heat shock protein Hsp90)	412	80452	8	6	8	6	12.4	4.99	3569	1	1	1	810.582	1619.15	2	1618.74	0.4137	0	62.05	0.00014	ESQSDIYYITGESK			1507.1786.1786.2.dta
1507	Achn079561	Heat shock protein 90-2; contains IPR001404 (Heat shock protein Hsp90)	412	80452	8	6	8	6	12.4	4.99	3664	1	1	1	848.372	1694.73	2	1693.86	0.8748	0	90.77	1.5e-07	TNNTLTIIDSGIGMTK	Oxidation (M)	0.0000000000000200.0	1507.1990.1990.2.dta
1507	Achn079561	Heat shock protein 90-2; contains IPR001404 (Heat shock protein Hsp90)	412	80452	8	6	8	6	12.4	4.99	3966	1	1	1	632.859	1895.55	3	1893.87	1.6883	1	36.14	0.047	MKESQSDIYYITGESK	Oxidation (M)	0.2000000000000000.0	1507.1684.1684.3.dta
1507	Achn361211	2,3-bisphosphoglycerate-dependent phosphoglycerate mutase; contains IPR001375 (Peptidase S9, prolyl oligopeptidase, catalytic domain), IPR013078 (Histidine phosphatase superfamily, clade-1)	211	86768	3	3	3	3	4.8	6.06	2863	1	1	1	629.35	1256.69	2	1256.6	0.0824	0	71.02	1.6e-05	TVTQEYGGGAFK			1507.1576.1576.2.dta
1507	Achn361211	2,3-bisphosphoglycerate-dependent phosphoglycerate mutase; contains IPR001375 (Peptidase S9, prolyl oligopeptidase, catalytic domain), IPR013078 (Histidine phosphatase superfamily, clade-1)	211	86768	3	3	3	3	4.8	6.06	2907	1	1	1	637.619	1273.22	2	1272.66	0.567	0	74.75	9.5e-06	SPITADVVSGAEK			1507.1612.1612.2.dta
1507	Achn361211	2,3-bisphosphoglycerate-dependent phosphoglycerate mutase; contains IPR001375 (Peptidase S9, prolyl oligopeptidase, catalytic domain), IPR013078 (Histidine phosphatase superfamily, clade-1)	211	86768	3	3	3	3	4.8	6.06	3121	1	1	1	678.253	1354.49	2	1354.71	-0.221	0	67.26	4.1e-05	IVGDTVIFSNYK			1507.1973.1973.2.dta
1507	Achn017401	Clp protease ATP binding subunit; contains IPR001270 (Chaperonin ClpA/B), IPR001943 (UVR domain), IPR004176 (Clp, N-terminal), IPR019489 (Clp ATPase, C-terminal), IPR023150 (Double Clp-N motif), IPR027417 (P-loop containing nucleoside triphosphate hydrolase)	184	109513	4	3	4	3	4.9	6.27	2729	1	1	1	603.122	1204.23	2	1204.47	-0.2438	0	54.49	0.0011	LDMSEYMER	2 Oxidation (M)	0.002000200.0	1507.1310.1310.2.dta
1507	Achn017401	Clp protease ATP binding subunit; contains IPR001270 (Chaperonin ClpA/B), IPR001943 (UVR domain), IPR004176 (Clp, N-terminal), IPR019489 (Clp ATPase, C-terminal), IPR023150 (Double Clp-N motif), IPR027417 (P-loop containing nucleoside triphosphate hydrolase)	184	109513	4	3	4	3	4.9	6.27	2975	1	1	1	651.027	1300.04	2	1300.65	-0.6126	0	42.43	0.015	IASGDVPESIEGK			1507.1538.1538.2.dta
1507	Achn017401	Clp protease ATP binding subunit; contains IPR001270 (Chaperonin ClpA/B), IPR001943 (UVR domain), IPR004176 (Clp, N-terminal), IPR019489 (Clp ATPase, C-terminal), IPR023150 (Double Clp-N motif), IPR027417 (P-loop containing nucleoside triphosphate hydrolase)	184	109513	4	3	4	3	4.9	6.27	3117	1	1	1	677.961	1353.91	2	1353.67	0.2372	0	35.59	0.064	NNPCLIGEPGVGK			1507.1632.1632.2.dta
1507	Achn017401	Clp protease ATP binding subunit; contains IPR001270 (Chaperonin ClpA/B), IPR001943 (UVR domain), IPR004176 (Clp, N-terminal), IPR019489 (Clp ATPase, C-terminal), IPR023150 (Double Clp-N motif), IPR027417 (P-loop containing nucleoside triphosphate hydrolase)	184	109513	4	3	4	3	4.9	6.27	3178	1	1	1	686.224	1370.43	2	1369.76	0.6763	0	53.97	0.00097	IIGQDEAVVAISR			1507.1802.1802.2.dta
1508	Achn239151	NADH-ubiquinone oxidoreductase subunit; contains IPR010228 (NADH:ubiquinone oxidoreductase, subunit G), IPR015405 (NADH-quinone oxidoreductase, chain G, C-terminal)	131	66841	2	2	2	2	4.1	5.97	3902	1	1	1	451.316	900.618	2	900.503	0.1151	0	55.31	0.0008	ALSEVAGVR			1508.1482.1482.2.dta
1508	Achn239151	NADH-ubiquinone oxidoreductase subunit; contains IPR010228 (NADH:ubiquinone oxidoreductase, subunit G), IPR015405 (NADH-quinone oxidoreductase, chain G, C-terminal)	131	66841	2	2	2	2	4.1	5.97	7460	1	1	1	817.268	1632.52	2	1632.8	-0.2737	0	75.78	5.7e-06	GTESIDVTDAVGSNIR			1508_b.1915.1915.2.dta
1511	Achn348911	Glycogen debranching enzyme; contains IPR013780 (Glycosyl hydrolase, family 13, all-beta), IPR013783 (Immunoglobulin-like fold), IPR014756 (Immunoglobulin E-set), IPR015902 (Glycoside hydrolase, family 13), IPR017853 (Glycoside hydrolase, superfamily)	148	78517	2	2	2	2	4.1	8.57	2695	1	1	1	605.268	1208.52	2	1207.56	0.9634	0	60.71	0.00017	YASAGGGPTNASR			1511.1114.1114.2.dta
1511	Achn348911	Glycogen debranching enzyme; contains IPR013780 (Glycosyl hydrolase, family 13, all-beta), IPR013783 (Immunoglobulin-like fold), IPR014756 (Immunoglobulin E-set), IPR015902 (Glycoside hydrolase, family 13), IPR017853 (Glycoside hydrolase, superfamily)	148	78517	2	2	2	2	4.1	8.57	3486	1	1	1	777.939	1553.86	2	1552.7	1.1627	0	89.4	2e-07	AFTADESSGLDPSTR			1511.1600.1600.2.dta
1511	Achn239151	NADH-ubiquinone oxidoreductase subunit; contains IPR010228 (NADH:ubiquinone oxidoreductase, subunit G), IPR015405 (NADH-quinone oxidoreductase, chain G, C-terminal)	139	66841	2	2	2	2	3.3	5.97	2126	1	1	1	451.552	901.09	2	900.503	0.5874	0	71.73	2.4e-05	ALSEVAGVR			1511.1472.1472.2.dta
1511	Achn239151	NADH-ubiquinone oxidoreductase subunit; contains IPR010228 (NADH:ubiquinone oxidoreductase, subunit G), IPR015405 (NADH-quinone oxidoreductase, chain G, C-terminal)	139	66841	2	2	2	2	3.3	5.97	2660	1	1	1	597.264	1192.51	2	1192.6	-0.0879	0	67.34	4.1e-05	LSDAESMIALK	Oxidation (M)	0.00000020000.0	1511.1608.1608.2.dta
1511	Achn058821	5-methyltetrahydropteroyltriglutamate--homocysteine methyltransferase, putative; contains IPR002629 (Methionine synthase, vitamin-B12 independent), IPR013215 (Cobalamin (vitamin B12)-independent methionine synthase MetE, N-terminal)	84	62059	2	2	2	2	3.8	8.05	2210	1	1	1	472.211	942.407	2	941.555	0.852	0	45.23	0.0074	VVEVNALAK			1511.1554.1554.2.dta
1511	Achn058821	5-methyltetrahydropteroyltriglutamate--homocysteine methyltransferase, putative; contains IPR002629 (Methionine synthase, vitamin-B12 independent), IPR013215 (Cobalamin (vitamin B12)-independent methionine synthase MetE, N-terminal)	84	62059	2	2	2	2	3.8	8.05	2854	1	1	1	634.42	1266.83	2	1266.56	0.2679	0	38.37	0.034	GNASVPAMEMTK	2 Oxidation (M)	0.000000020200.0	1511.1143.1143.2.dta
1521	Achn041831	Phosphoenolpyruvate carboxykinase [ATP], putative; contains IPR001272 (Phosphoenolpyruvate carboxykinase, ATP-utilising)	220	79298	5	2	5	2	8.8	7.12	5272	1	1	1	592.194	1182.37	2	1182.56	-0.1853	0	35.1	0.076	AVDYLCSLDK			1521_b.1932.1932.2.dta
1521	Achn041831	Phosphoenolpyruvate carboxykinase [ATP], putative; contains IPR001272 (Phosphoenolpyruvate carboxykinase, ATP-utilising)	220	79298	5	2	5	2	8.8	7.12	6614	1	1	1	705.562	1409.11	2	1409.73	-0.6161	0	32.96	0.13	AQTIDELHSLQR			1521_b.1698.1698.2.dta
1521	Achn041831	Phosphoenolpyruvate carboxykinase [ATP], putative; contains IPR001272 (Phosphoenolpyruvate carboxykinase, ATP-utilising)	220	79298	5	2	5	2	8.8	7.12	6720	1	1	1	719.644	1437.27	2	1436.65	0.6206	0	70.65	2.1e-05	GTQGGFAAVSEEER			1521.1587.1587.2.dta
1521	Achn041831	Phosphoenolpyruvate carboxykinase [ATP], putative; contains IPR001272 (Phosphoenolpyruvate carboxykinase, ATP-utilising)	220	79298	5	2	5	2	8.8	7.12	6745	1	1	1	723.2	1444.39	2	1442.66	1.7212	0	34.75	0.082	QILSLHSGCNMGK	Gln->pyro-Glu (N-term Q); Oxidation (M)	1.0000000000200.0	1521_b.1852.1852.2.dta
1521	Achn041831	Phosphoenolpyruvate carboxykinase [ATP], putative; contains IPR001272 (Phosphoenolpyruvate carboxykinase, ATP-utilising)	220	79298	5	2	5	2	8.8	7.12	7415	1	1	1	801.69	1601.37	2	1600.75	0.6184	0	59.65	0.00025	EMVILGTQYAGEMK	2 Oxidation (M)	0.02000000000020.0	1521_b.1762.1762.2.dta
1521	Achn348911	Glycogen debranching enzyme; contains IPR013780 (Glycosyl hydrolase, family 13, all-beta), IPR013783 (Immunoglobulin-like fold), IPR014756 (Immunoglobulin E-set), IPR015902 (Glycoside hydrolase, family 13), IPR017853 (Glycoside hydrolase, superfamily)	165	78517	4	4	3	3	6.4	8.57	5398	1	1	1	605.065	1208.12	2	1207.56	0.5579	0	62.52	0.00015	YASAGGGPTNASR			1521_b.1131.1131.2.dta
1521	Achn348911	Glycogen debranching enzyme; contains IPR013780 (Glycosyl hydrolase, family 13, all-beta), IPR013783 (Immunoglobulin-like fold), IPR014756 (Immunoglobulin E-set), IPR015902 (Glycoside hydrolase, family 13), IPR017853 (Glycoside hydrolase, superfamily)	165	78517	4	4	3	3	6.4	8.57	5403	1	1	1	605.668	1209.32	2	1207.56	1.7642	0	75.45	7.6e-06	YASAGGGPTNASR			1521.1123.1123.2.dta
1521	Achn348911	Glycogen debranching enzyme; contains IPR013780 (Glycosyl hydrolase, family 13, all-beta), IPR013783 (Immunoglobulin-like fold), IPR014756 (Immunoglobulin E-set), IPR015902 (Glycoside hydrolase, family 13), IPR017853 (Glycoside hydrolase, superfamily)	165	78517	4	4	3	3	6.4	8.57	7285	1	1	1	777.734	1553.45	2	1552.7	0.7526	0	56.47	0.00051	AFTADESSGLDPSTR			1521_b.1623.1623.2.dta
1521	Achn348911	Glycogen debranching enzyme; contains IPR013780 (Glycosyl hydrolase, family 13, all-beta), IPR013783 (Immunoglobulin-like fold), IPR014756 (Immunoglobulin E-set), IPR015902 (Glycoside hydrolase, family 13), IPR017853 (Glycoside hydrolase, superfamily)	165	78517	4	4	3	3	6.4	8.57	7988	1	1	1	884.168	1766.32	2	1764.93	1.3916	0	37.33	0.037	TYNVAPYSSILLEAKP			1521_b.2338.2338.2.dta
1521	Achn058851	Subtilisin-like protease; contains IPR015500 (Peptidase S8, subtilisin-related), IPR023828 (Peptidase S8, subtilisin, Ser-active site)	120	57155	2	2	2	2	4.8	5.65	5978	1	1	1	651.566	1301.12	2	1300.61	0.5028	0	80.03	2.7e-06	YASSSESATASIK			1521.1295.1295.2.dta
1521	Achn058851	Subtilisin-like protease; contains IPR015500 (Peptidase S8, subtilisin-related), IPR023828 (Peptidase S8, subtilisin, Ser-active site)	120	57155	2	2	2	2	4.8	5.65	6009	1	1	0	653.279	1304.54	2	1304.71	-0.1658	0	39.96	0.022	KPAPVVSTYTSR			1521_b.1407.1407.2.dta
1521	Achn239151	NADH-ubiquinone oxidoreductase subunit; contains IPR010228 (NADH:ubiquinone oxidoreductase, subunit G), IPR015405 (NADH-quinone oxidoreductase, chain G, C-terminal)	111	66841	2	2	2	2	3.3	5.97	3992	1	1	1	451.181	900.348	2	900.503	-0.1549	0	42.67	0.015	ALSEVAGVR			1521_b.1510.1510.2.dta
1521	Achn239151	NADH-ubiquinone oxidoreductase subunit; contains IPR010228 (NADH:ubiquinone oxidoreductase, subunit G), IPR015405 (NADH-quinone oxidoreductase, chain G, C-terminal)	111	66841	2	2	2	2	3.3	5.97	5315	1	1	1	597.123	1192.23	2	1192.6	-0.3701	0	68.49	4.2e-05	LSDAESMIALK	Oxidation (M)	0.00000020000.0	1521.1623.1623.2.dta
1521	Achn012931	Subtilisin-like protease; contains IPR015500 (Peptidase S8, subtilisin-related), IPR023828 (Peptidase S8, subtilisin, Ser-active site)	98	65042	2	2	2	2	4.4	6.28	6516	1	1	1	697.906	1393.8	2	1392.66	1.1372	0	51.51	0.0014	SALMTTAYTQYK	Oxidation (M)	0.000200000000.0	1521.1615.1615.2.dta
1521	Achn012931	Subtilisin-like protease; contains IPR015500 (Peptidase S8, subtilisin-related), IPR023828 (Peptidase S8, subtilisin, Ser-active site)	98	65042	2	2	2	2	4.4	6.28	7099	1	1	1	758.618	1515.22	2	1514.81	0.413	0	46.14	0.0059	VGIEPSPVVAAFSSR			1521_b.2212.2212.2.dta
1521	Achn017921	T-complex protein 1 subunit eta; contains IPR002423 (Chaperonin Cpn60/TCP-1), IPR027409 (GroEL-like apical domain), IPR027410 (TCP-1-like chaperonin intermediate domain), IPR027413 (GroEL-like equatorial domain)	77	51656	3	2	2	2	5.5	6.58	6563	1	1	1	701.532	1401.05	2	1401.66	-0.6078	0	39.96	0.026	TFSYAGFEQQPK			1521_b.1917.1917.2.dta
1521	Achn017921	T-complex protein 1 subunit eta; contains IPR002423 (Chaperonin Cpn60/TCP-1), IPR027409 (GroEL-like apical domain), IPR027410 (TCP-1-like chaperonin intermediate domain), IPR027413 (GroEL-like equatorial domain)	77	51656	3	2	2	2	5.5	6.58	6566	1	1	1	701.547	1401.08	2	1401.66	-0.578	0	31.26	0.19	TFSYAGFEQQPK			1521.1867.1867.2.dta
1521	Achn017921	T-complex protein 1 subunit eta; contains IPR002423 (Chaperonin Cpn60/TCP-1), IPR027409 (GroEL-like apical domain), IPR027410 (TCP-1-like chaperonin intermediate domain), IPR027413 (GroEL-like equatorial domain)	77	51656	3	2	2	2	5.5	6.58	6721	1	1	1	720.231	1438.45	2	1437.68	0.7706	0	39.16	0.028	GNTTISNDGATIMK	Oxidation (M)	0.00000000000020.0	1521.1359.1359.2.dta
1528	Achn202631	Protein disulfide isomerase L-2; contains IPR005792 (Protein disulphide isomerase), IPR007021 (Domain of unknown function DUF659), IPR008906 (HAT dimerisation), IPR012336 (Thioredoxin-like fold), IPR012337 (Ribonuclease H-like domain)	268	147699	6	4	6	4	4.5	5.62	1576	1	1	0	671.121	670.114	1	671.422	-1.3083	0	36.03	0.066	DVVVLK			1528.1490.1490.1.dta
1528	Achn202631	Protein disulfide isomerase L-2; contains IPR005792 (Protein disulphide isomerase), IPR007021 (Domain of unknown function DUF659), IPR008906 (HAT dimerisation), IPR012336 (Thioredoxin-like fold), IPR012337 (Ribonuclease H-like domain)	268	147699	6	4	6	4	4.5	5.62	2013	1	1	0	413.367	824.72	2	826.459	-1.7394	0	32.27	0.16	TVVAFYK			1528.1706.1706.2.dta
1528	Achn202631	Protein disulfide isomerase L-2; contains IPR005792 (Protein disulphide isomerase), IPR007021 (Domain of unknown function DUF659), IPR008906 (HAT dimerisation), IPR012336 (Thioredoxin-like fold), IPR012337 (Ribonuclease H-like domain)	268	147699	6	4	6	4	4.5	5.62	2753	1	1	1	600.274	1198.53	2	1198.55	-0.0176	0	49.13	0.0026	SFAQDFLEDK			1528.2102.2102.2.dta
1528	Achn202631	Protein disulfide isomerase L-2; contains IPR005792 (Protein disulphide isomerase), IPR007021 (Domain of unknown function DUF659), IPR008906 (HAT dimerisation), IPR012336 (Thioredoxin-like fold), IPR012337 (Ribonuclease H-like domain)	268	147699	6	4	6	4	4.5	5.62	2935	1	1	1	633.135	1264.26	2	1264.59	-0.3383	0	46.6	0.0062	SFDPITVDTDR			1528.1845.1845.2.dta
1528	Achn202631	Protein disulfide isomerase L-2; contains IPR005792 (Protein disulphide isomerase), IPR007021 (Domain of unknown function DUF659), IPR008906 (HAT dimerisation), IPR012336 (Thioredoxin-like fold), IPR012337 (Ribonuclease H-like domain)	268	147699	6	4	6	4	4.5	5.62	3094	1	1	1	660.626	1319.24	2	1318.63	0.6127	0	73.17	1.3e-05	VDATEESELAQK			1528.1447.1447.2.dta
1528	Achn202631	Protein disulfide isomerase L-2; contains IPR005792 (Protein disulphide isomerase), IPR007021 (Domain of unknown function DUF659), IPR008906 (HAT dimerisation), IPR012336 (Thioredoxin-like fold), IPR012337 (Ribonuclease H-like domain)	268	147699	6	4	6	4	4.5	5.62	3236	1	1	0	687.131	1372.25	2	1371.62	0.6317	0	39.71	0.028	SDPVPETNDGDVK			1528.1317.1317.2.dta
1528	Achn231221	Chaperone DnaK; contains IPR013126 (Heat shock protein 70 family)	99	74079	2	2	2	2	3.5	5.28	2769	1	1	1	605.791	1209.57	2	1208.57	0.997	0	41.93	0.013	DAISGGSTQVMK	Oxidation (M)	0.000000000020.0	1528.1221.1221.2.dta
1528	Achn231221	Chaperone DnaK; contains IPR013126 (Heat shock protein 70 family)	99	74079	2	2	2	2	3.5	5.28	3251	1	1	1	692.06	1382.11	2	1380.65	1.4532	0	59.12	0.00031	NQADSVVYQTEK			1528.1409.1409.2.dta
1528	Achn132631	Thaumatin-like protein; contains IPR001938 (Thaumatin)	93	25221	2	2	2	2	11.6	8.29	3180	1	1	1	678.635	1355.26	2	1354.7	0.5556	0	43.49	0.012	GQNWIINPGAGTK			1528.1881.1881.2.dta
1528	Achn132631	Thaumatin-like protein; contains IPR001938 (Thaumatin)	93	25221	2	2	2	2	11.6	8.29	3349	1	1	0	711.748	1421.48	2	1420.62	0.8595	0	52.09	0.0014	APGGCNNPCTVFK			1528.1591.1591.2.dta
1528	Achn132611	Thaumatin-like protein; contains IPR001938 (Thaumatin)	91	27363	2	2	2	2	11.3	5.8	3349	1	0	0	711.748	1421.48	2	1420.62	0.8595	0	52.09	0.0014	APGGCNNPCTVFK			1528.1591.1591.2.dta
1528	Achn132611	Thaumatin-like protein; contains IPR001938 (Thaumatin)	91	27363	2	2	2	2	11.3	5.8	3717	1	1	1	824.626	1647.24	2	1646.71	0.5233	0	39.27	0.027	CTADINGQCPNELR			1528.1491.1491.2.dta
1554	Achn239151	NADH-ubiquinone oxidoreductase subunit; contains IPR010228 (NADH:ubiquinone oxidoreductase, subunit G), IPR015405 (NADH-quinone oxidoreductase, chain G, C-terminal)	130	66841	2	2	2	2	3.3	5.97	2189	1	1	0	451.352	900.689	2	900.503	0.1865	0	55.25	0.00096	ALSEVAGVR			1554.1478.1478.2.dta
1554	Achn239151	NADH-ubiquinone oxidoreductase subunit; contains IPR010228 (NADH:ubiquinone oxidoreductase, subunit G), IPR015405 (NADH-quinone oxidoreductase, chain G, C-terminal)	130	66841	2	2	2	2	3.3	5.97	2728	1	1	1	597.585	1193.15	2	1192.6	0.5537	0	75.25	8.5e-06	LSDAESMIALK	Oxidation (M)	0.00000020000.0	1554.1619.1619.2.dta
1554	Achn171131	NADH-ubiquinone oxidoreductase subunit; contains IPR006656 (Molybdopterin oxidoreductase), IPR015405 (NADH-quinone oxidoreductase, chain G, C-terminal)	105	33301	2	2	2	2	6.3	6.18	2189	1	0	0	451.352	900.689	2	900.503	0.1865	0	55.25	0.00096	ALSEVAGVR			1554.1478.1478.2.dta
1554	Achn171131	NADH-ubiquinone oxidoreductase subunit; contains IPR006656 (Molybdopterin oxidoreductase), IPR015405 (NADH-quinone oxidoreductase, chain G, C-terminal)	105	33301	2	2	2	2	6.3	6.18	2527	1	1	1	546.258	1090.5	2	1089.58	0.9199	0	49.35	0.0028	LPYDTLGGVR			1554.1802.1802.2.dta
1554	Achn217821	Methylmalonate semialdehyde dehydrogenase [acylating]; contains IPR016161 (Aldehyde/histidinol dehydrogenase)	102	71158	2	2	2	2	3.6	8.87	3066	1	1	1	656.137	1310.26	2	1309.62	0.6409	0	56.25	0.0006	VCIVMEQMLR	2 Oxidation (M)	0.0000200200.0	1554.1644.1644.2.dta
1554	Achn217821	Methylmalonate semialdehyde dehydrogenase [acylating]; contains IPR016161 (Aldehyde/histidinol dehydrogenase)	102	71158	2	2	2	2	3.6	8.87	3524	1	1	1	757.731	1513.45	2	1512.76	0.691	0	47.83	0.0038	SYQQALGEVYVTR			1554.1900.1900.2.dta
1556	Achn041831	Phosphoenolpyruvate carboxykinase [ATP], putative; contains IPR001272 (Phosphoenolpyruvate carboxykinase, ATP-utilising)	172	79298	3	3	3	3	5.6	7.12	2909	1	1	1	637.724	1273.43	2	1273.66	-0.2227	0	41.42	0.019	LTEEILAAGPNF			1556.2223.2223.2.dta
1556	Achn041831	Phosphoenolpyruvate carboxykinase [ATP], putative; contains IPR001272 (Phosphoenolpyruvate carboxykinase, ATP-utilising)	172	79298	3	3	3	3	5.6	7.12	3339	1	1	1	719.809	1437.6	2	1436.65	0.9499	0	72.61	1e-05	GTQGGFAAVSEEER			1556.1582.1582.2.dta
1556	Achn041831	Phosphoenolpyruvate carboxykinase [ATP], putative; contains IPR001272 (Phosphoenolpyruvate carboxykinase, ATP-utilising)	172	79298	3	3	3	3	5.6	7.12	3654	1	1	1	802.139	1602.26	2	1600.75	1.5166	0	65.11	6.9e-05	EMVILGTQYAGEMK	2 Oxidation (M)	0.02000000000020.0	1556.1710.1710.2.dta
1567	Achn215591	Transketolase, putative; contains IPR005478 (Transketolase, bacterial-like), IPR009014 (Transketolase, C-terminal/Pyruvate-ferredoxin oxidoreductase, domain II)	327	69027	8	8	6	6	11.2	6.59	1847	1	1	1	805.617	804.61	1	804.413	0.1969	0	39.1	0.044	FGASAPAGK			1567.1207.1207.1.dta
1567	Achn215591	Transketolase, putative; contains IPR005478 (Transketolase, bacterial-like), IPR009014 (Transketolase, C-terminal/Pyruvate-ferredoxin oxidoreductase, domain II)	327	69027	8	8	6	6	11.2	6.59	2307	1	1	1	499.561	997.108	2	995.461	1.6467	0	40.85	0.023	NPYWFNR			1567.1936.1936.2.dta
1567	Achn215591	Transketolase, putative; contains IPR005478 (Transketolase, bacterial-like), IPR009014 (Transketolase, C-terminal/Pyruvate-ferredoxin oxidoreductase, domain II)	327	69027	8	8	6	6	11.2	6.59	3188	1	1	1	680.024	1358.03	2	1358.7	-0.6645	0	75.67	7.1e-06	NLSQQCLNALAK			1567.1772.1772.2.dta
1567	Achn215591	Transketolase, putative; contains IPR005478 (Transketolase, bacterial-like), IPR009014 (Transketolase, C-terminal/Pyruvate-ferredoxin oxidoreductase, domain II)	327	69027	8	8	6	6	11.2	6.59	3194	1	1	1	680.618	1359.22	2	1360.67	-1.4515	0	43.6	0.012	ANSYSVHGSALGAK			1567.1392.1392.2.dta
1567	Achn215591	Transketolase, putative; contains IPR005478 (Transketolase, bacterial-like), IPR009014 (Transketolase, C-terminal/Pyruvate-ferredoxin oxidoreductase, domain II)	327	69027	8	8	6	6	11.2	6.59	3205	1	1	1	681.234	1360.45	2	1358.7	1.7554	0	55.53	0.00069	NLSQQCLNALAK			1567.1754.1754.2.dta
1567	Achn215591	Transketolase, putative; contains IPR005478 (Transketolase, bacterial-like), IPR009014 (Transketolase, C-terminal/Pyruvate-ferredoxin oxidoreductase, domain II)	327	69027	8	8	6	6	11.2	6.59	3206	1	1	1	681.625	1361.24	2	1360.67	0.5627	0	71.86	1.8e-05	ANSYSVHGSALGAK			1567.1338.1338.2.dta
1567	Achn215591	Transketolase, putative; contains IPR005478 (Transketolase, bacterial-like), IPR009014 (Transketolase, C-terminal/Pyruvate-ferredoxin oxidoreductase, domain II)	327	69027	8	8	6	6	11.2	6.59	3279	1	1	1	697.27	1392.53	2	1391.73	0.7968	0	51.44	0.0016	EYGITAEAVVAAAK			1567.1990.1990.2.dta
1567	Achn215591	Transketolase, putative; contains IPR005478 (Transketolase, bacterial-like), IPR009014 (Transketolase, C-terminal/Pyruvate-ferredoxin oxidoreductase, domain II)	327	69027	8	8	6	6	11.2	6.59	3685	1	1	1	796.27	1590.53	2	1588.77	1.7524	0	48.03	0.0035	ALPTYTPESPADATR			1567.1652.1652.2.dta
1567	Achn132911	Heat shock 70 kDa protein, putative; contains IPR013126 (Heat shock protein 70 family)	84	87292	2	2	2	2	2.4	5.17	2530	1	1	1	557.488	1112.96	2	1112.56	0.4	0	50.82	0.0024	VNLQYSFSR			1567.1816.1816.2.dta
1567	Achn132911	Heat shock 70 kDa protein, putative; contains IPR013126 (Heat shock protein 70 family)	84	87292	2	2	2	2	2.4	5.17	2658	1	1	1	582.383	1162.75	2	1162.63	0.116	0	36.05	0.06	TVSINQFQVK			1567.1822.1822.2.dta
1577	Achn215591	Transketolase, putative; contains IPR005478 (Transketolase, bacterial-like), IPR009014 (Transketolase, C-terminal/Pyruvate-ferredoxin oxidoreductase, domain II)	350	69027	8	7	7	6	12.7	6.59	1772	1	1	1	805.492	804.485	1	804.413	0.0722	0	41.01	0.024	FGASAPAGK			1577.1199.1199.1.dta
1577	Achn215591	Transketolase, putative; contains IPR005478 (Transketolase, bacterial-like), IPR009014 (Transketolase, C-terminal/Pyruvate-ferredoxin oxidoreductase, domain II)	350	69027	8	7	7	6	12.7	6.59	2259	1	1	1	1005.64	1004.63	1	1004.55	0.0762	0	32.17	0.16	FLAIDAVEK			1577.1911.1911.1.dta
1577	Achn215591	Transketolase, putative; contains IPR005478 (Transketolase, bacterial-like), IPR009014 (Transketolase, C-terminal/Pyruvate-ferredoxin oxidoreductase, domain II)	350	69027	8	7	7	6	12.7	6.59	2623	1	1	1	583.662	1165.31	2	1166.58	-1.2719	1	45.42	0.008	KYSEEAAELK			1577.1300.1300.2.dta
1577	Achn215591	Transketolase, putative; contains IPR005478 (Transketolase, bacterial-like), IPR009014 (Transketolase, C-terminal/Pyruvate-ferredoxin oxidoreductase, domain II)	350	69027	8	7	7	6	12.7	6.59	2632	1	1	1	584.763	1167.51	2	1166.58	0.9296	1	38.25	0.031	KYSEEAAELK			1577.1298.1298.2.dta
1577	Achn215591	Transketolase, putative; contains IPR005478 (Transketolase, bacterial-like), IPR009014 (Transketolase, C-terminal/Pyruvate-ferredoxin oxidoreductase, domain II)	350	69027	8	7	7	6	12.7	6.59	3217	1	1	1	680.891	1359.77	2	1358.7	1.0696	0	39.03	0.025	NLSQQCLNALAK			1577.1752.1752.2.dta
1577	Achn215591	Transketolase, putative; contains IPR005478 (Transketolase, bacterial-like), IPR009014 (Transketolase, C-terminal/Pyruvate-ferredoxin oxidoreductase, domain II)	350	69027	8	7	7	6	12.7	6.59	3222	1	1	1	681.331	1360.65	2	1360.67	-0.0267	0	62.18	0.00012	ANSYSVHGSALGAK			1577.1331.1331.2.dta
1577	Achn215591	Transketolase, putative; contains IPR005478 (Transketolase, bacterial-like), IPR009014 (Transketolase, C-terminal/Pyruvate-ferredoxin oxidoreductase, domain II)	350	69027	8	7	7	6	12.7	6.59	3301	1	1	1	697.499	1392.98	2	1391.73	1.2529	0	50.02	0.0025	EYGITAEAVVAAAK			1577.2019.2019.2.dta
1577	Achn215591	Transketolase, putative; contains IPR005478 (Transketolase, bacterial-like), IPR009014 (Transketolase, C-terminal/Pyruvate-ferredoxin oxidoreductase, domain II)	350	69027	8	7	7	6	12.7	6.59	3342	1	1	1	705.933	1409.85	2	1409.68	0.1695	0	83.18	9.5e-07	VSIEAGSTFGWEK			1577.1995.1995.2.dta
1577	Achn081861	4-hydroxy-3-methylbut-2-en-1-yl diphosphate synthase; contains IPR004588 (4-hydroxy-3-methylbut-2-en-1-yl diphosphate synthase, bacterial-type), IPR010339 (TIP49, C-terminal), IPR012340 (Nucleic acid-binding, OB-fold), IPR027417 (P-loop containing nucleoside triphosphate hydrolase)	282	110912	6	4	6	4	6.3	6.88	2001	1	1	1	443.323	884.632	2	883.513	1.1189	0	32.23	0.15	TGQLPIQK			1577.1398.1398.2.dta
1577	Achn081861	4-hydroxy-3-methylbut-2-en-1-yl diphosphate synthase; contains IPR004588 (4-hydroxy-3-methylbut-2-en-1-yl diphosphate synthase, bacterial-type), IPR010339 (TIP49, C-terminal), IPR012340 (Nucleic acid-binding, OB-fold), IPR027417 (P-loop containing nucleoside triphosphate hydrolase)	282	110912	6	4	6	4	6.3	6.88	2018	1	1	0	446.304	890.594	2	890.486	0.1078	0	33.38	0.14	TPELLYR			1577.1750.1750.2.dta
1577	Achn081861	4-hydroxy-3-methylbut-2-en-1-yl diphosphate synthase; contains IPR004588 (4-hydroxy-3-methylbut-2-en-1-yl diphosphate synthase, bacterial-type), IPR010339 (TIP49, C-terminal), IPR012340 (Nucleic acid-binding, OB-fold), IPR027417 (P-loop containing nucleoside triphosphate hydrolase)	282	110912	6	4	6	4	6.3	6.88	2392	1	1	1	539.113	1076.21	2	1075.53	0.6783	0	63.93	0.00013	IADMGADLVR	Oxidation (M)	0.0002000000.0	1577.1518.1518.2.dta
1577	Achn081861	4-hydroxy-3-methylbut-2-en-1-yl diphosphate synthase; contains IPR004588 (4-hydroxy-3-methylbut-2-en-1-yl diphosphate synthase, bacterial-type), IPR010339 (TIP49, C-terminal), IPR012340 (Nucleic acid-binding, OB-fold), IPR027417 (P-loop containing nucleoside triphosphate hydrolase)	282	110912	6	4	6	4	6.3	6.88	2422	1	1	0	544.134	1086.25	2	1084.65	1.6033	0	61.71	0.00021	ATDALIQLIK			1577.2230.2230.2.dta
1577	Achn081861	4-hydroxy-3-methylbut-2-en-1-yl diphosphate synthase; contains IPR004588 (4-hydroxy-3-methylbut-2-en-1-yl diphosphate synthase, bacterial-type), IPR010339 (TIP49, C-terminal), IPR012340 (Nucleic acid-binding, OB-fold), IPR027417 (P-loop containing nucleoside triphosphate hydrolase)	282	110912	6	4	6	4	6.3	6.88	3062	1	1	0	655.602	1309.19	2	1308.62	0.5647	0	51.76	0.0017	NTSFNLLQGCR			1577.1954.1954.2.dta
1577	Achn081861	4-hydroxy-3-methylbut-2-en-1-yl diphosphate synthase; contains IPR004588 (4-hydroxy-3-methylbut-2-en-1-yl diphosphate synthase, bacterial-type), IPR010339 (TIP49, C-terminal), IPR012340 (Nucleic acid-binding, OB-fold), IPR027417 (P-loop containing nucleoside triphosphate hydrolase)	282	110912	6	4	6	4	6.3	6.88	3962	1	1	1	866.229	1730.44	2	1728.83	1.6152	0	44.11	0.0079	TVMVGNVAMGSEHPIR	2 Oxidation (M)	0.0020000020000000.0	1577.1490.1490.2.dta
1579	Achn297611	Transketolase, putative; contains IPR005474 (Transketolase, N-terminal), IPR005475 (Transketolase-like, pyrimidine-binding domain), IPR009014 (Transketolase, C-terminal/Pyruvate-ferredoxin oxidoreductase, domain II)	488	76602	12	7	10	6	13.8	6.28	1524	1	1	1	741.649	740.642	1	739.459	1.1825	0	32.72	0.12	VAVLNPK			1579.1324.1324.1.dta
1579	Achn297611	Transketolase, putative; contains IPR005474 (Transketolase, N-terminal), IPR005475 (Transketolase-like, pyrimidine-binding domain), IPR009014 (Transketolase, C-terminal/Pyruvate-ferredoxin oxidoreductase, domain II)	488	76602	12	7	10	6	13.8	6.28	1609	2	1	1	805.539	804.532	1	804.413	0.1186	0	33.48	0.14	FGASAPAGK			1579.1204.1204.1.dta
1579	Achn297611	Transketolase, putative; contains IPR005474 (Transketolase, N-terminal), IPR005475 (Transketolase-like, pyrimidine-binding domain), IPR009014 (Transketolase, C-terminal/Pyruvate-ferredoxin oxidoreductase, domain II)	488	76602	12	7	10	6	13.8	6.28	2139	1	1	1	500.062	998.109	2	997.603	0.5055	0	40.67	0.025	RPSVLALSR			1579.1555.1555.2.dta
1579	Achn297611	Transketolase, putative; contains IPR005474 (Transketolase, N-terminal), IPR005475 (Transketolase-like, pyrimidine-binding domain), IPR009014 (Transketolase, C-terminal/Pyruvate-ferredoxin oxidoreductase, domain II)	488	76602	12	7	10	6	13.8	6.28	2157	2	1	1	1005.58	1004.57	1	1004.55	0.0198	0	31.05	0.21	FLAIDAVEK			1579.1901.1901.1.dta
1579	Achn297611	Transketolase, putative; contains IPR005474 (Transketolase, N-terminal), IPR005475 (Transketolase-like, pyrimidine-binding domain), IPR009014 (Transketolase, C-terminal/Pyruvate-ferredoxin oxidoreductase, domain II)	488	76602	12	7	10	6	13.8	6.28	2352	1	1	1	1081.73	1080.73	1	1080.53	0.1935	0	31.81	0.16	YTEEAVELK			1579.1549.1549.1.dta
1579	Achn297611	Transketolase, putative; contains IPR005474 (Transketolase, N-terminal), IPR005475 (Transketolase-like, pyrimidine-binding domain), IPR009014 (Transketolase, C-terminal/Pyruvate-ferredoxin oxidoreductase, domain II)	488	76602	12	7	10	6	13.8	6.28	2691	1	1	1	605.397	1208.78	2	1208.63	0.1503	1	44.09	0.0088	KYTEEAVELK			1579.1432.1432.2.dta
1579	Achn297611	Transketolase, putative; contains IPR005474 (Transketolase, N-terminal), IPR005475 (Transketolase-like, pyrimidine-binding domain), IPR009014 (Transketolase, C-terminal/Pyruvate-ferredoxin oxidoreductase, domain II)	488	76602	12	7	10	6	13.8	6.28	2794	1	1	1	619.504	1236.99	2	1236.63	0.3592	0	82.81	1.4e-06	VTTTIGYGSPNK			1579.1455.1455.2.dta
1579	Achn297611	Transketolase, putative; contains IPR005474 (Transketolase, N-terminal), IPR005475 (Transketolase-like, pyrimidine-binding domain), IPR009014 (Transketolase, C-terminal/Pyruvate-ferredoxin oxidoreductase, domain II)	488	76602	12	7	10	6	13.8	6.28	2795	1	1	1	619.554	1237.09	2	1236.63	0.4593	0	30.67	0.23	VTTTIGYGSPNK			1579.1673.1673.2.dta
1579	Achn297611	Transketolase, putative; contains IPR005474 (Transketolase, N-terminal), IPR005475 (Transketolase-like, pyrimidine-binding domain), IPR009014 (Transketolase, C-terminal/Pyruvate-ferredoxin oxidoreductase, domain II)	488	76602	12	7	10	6	13.8	6.28	3202	1	1	1	680.475	1358.94	2	1358.7	0.2376	0	66.15	6.2e-05	NLSQQCLNALAK			1579.1779.1779.2.dta
1579	Achn297611	Transketolase, putative; contains IPR005474 (Transketolase, N-terminal), IPR005475 (Transketolase-like, pyrimidine-binding domain), IPR009014 (Transketolase, C-terminal/Pyruvate-ferredoxin oxidoreductase, domain II)	488	76602	12	7	10	6	13.8	6.28	3203	1	1	1	680.49	1358.97	2	1360.67	-1.7078	0	56.92	0.00053	ANSYSVHGSALGAK			1579.1417.1417.2.dta
1579	Achn297611	Transketolase, putative; contains IPR005474 (Transketolase, N-terminal), IPR005475 (Transketolase-like, pyrimidine-binding domain), IPR009014 (Transketolase, C-terminal/Pyruvate-ferredoxin oxidoreductase, domain II)	488	76602	12	7	10	6	13.8	6.28	3221	1	1	1	682.058	1362.1	2	1360.67	1.4279	0	78.7	3.6e-06	ANSYSVHGSALGAK			1579.1340.1340.2.dta
1579	Achn297611	Transketolase, putative; contains IPR005474 (Transketolase, N-terminal), IPR005475 (Transketolase-like, pyrimidine-binding domain), IPR009014 (Transketolase, C-terminal/Pyruvate-ferredoxin oxidoreductase, domain II)	488	76602	12	7	10	6	13.8	6.28	3761	1	1	1	795.658	1589.3	2	1588.77	0.5277	0	51.92	0.0015	ALPTYTPESPADATR			1579.1640.1640.2.dta
1580	Achn022321	Aldehyde dehydrogenase; contains IPR016161 (Aldehyde/histidinol dehydrogenase)	115	52262	2	2	2	2	6.1	6.29	3543	1	1	1	753.736	1505.46	2	1504.81	0.6436	0	58.38	0.00035	TAEQTPLTALYVAK			1580.2044.2044.2.dta
1580	Achn022321	Aldehyde dehydrogenase; contains IPR016161 (Aldehyde/histidinol dehydrogenase)	115	52262	2	2	2	2	6.1	6.29	3875	1	1	0	845.333	1688.65	2	1687.81	0.846	0	56.79	0.00039	GIEQGPQIDAEQFEK			1580.1827.1827.2.dta
1580	Achn243811	Surface antigen (D15) (Precursor); contains IPR000184 (Bacterial surface antigen (D15)), IPR005689 (Chloroplast envelope protein translocase, IAP75), IPR010827 (Surface antigen variable number)	110	94117	2	2	2	2	2.5	8.58	2132	1	1	1	495.069	988.123	2	989.555	-1.4313	0	51.32	0.0026	LVIQFQDK			1580.1850.1850.2.dta
1580	Achn243811	Surface antigen (D15) (Precursor); contains IPR000184 (Bacterial surface antigen (D15)), IPR005689 (Chloroplast envelope protein translocase, IAP75), IPR010827 (Surface antigen variable number)	110	94117	2	2	2	2	2.5	8.58	3533	1	1	1	751.602	1501.19	2	1499.66	1.525	0	58.34	0.00037	ELETLAGCGMFEK	Oxidation (M)	0.0000000002000.0	1580.1778.1778.2.dta
1580	Achn205311	Suppressor of gene silencing 3 protein; contains IPR005381 (Zinc finger-XS domain)	98	57438	2	2	2	2	4.4	6.15	2889	1	1	1	636.62	1271.23	2	1269.66	1.5691	0	52.33	0.0016	LTVEEINEPAR			1580.1650.1650.2.dta
1580	Achn205311	Suppressor of gene silencing 3 protein; contains IPR005381 (Zinc finger-XS domain)	98	57438	2	2	2	2	4.4	6.15	3245	1	1	1	695.657	1389.3	2	1388.6	0.7045	0	47.98	0.0042	SYQEMVVDQMK	2 Oxidation (M)	0.00002000020.0	1580.1390.1390.2.dta
1580	Achn071161	Pyruvate kinase; contains IPR001697 (Pyruvate kinase)	90	42345	2	2	2	2	5.4	6.95	2544	1	1	1	575.21	1148.41	2	1147.53	0.8769	0	40.14	0.025	CENTAVLGER			1580.1418.1418.2.dta
1580	Achn071161	Pyruvate kinase; contains IPR001697 (Pyruvate kinase)	90	42345	2	2	2	2	5.4	6.95	2672	1	1	1	602.665	1203.32	2	1202.59	0.73	0	49.36	0.0034	GDLGMEIPVEK	Oxidation (M)	0.00002000000.0	1580.1655.1655.2.dta
1580	Achn021081	Subtilisin-like protease; contains IPR015500 (Peptidase S8, subtilisin-related)	75	57595	4	3	2	2	5	6.6	1870	1	1	1	891.593	890.586	1	890.523	0.0636	0	37.07	0.058	AAAAIFISK			1580.1740.1740.1.dta
1580	Achn021081	Subtilisin-like protease; contains IPR015500 (Peptidase S8, subtilisin-related)	75	57595	4	3	2	2	5	6.6	1871	1	1	1	446.322	890.63	2	890.523	0.1079	0	36.5	0.071	AAAAIFISK			1580.1771.1771.2.dta
1580	Achn021081	Subtilisin-like protease; contains IPR015500 (Peptidase S8, subtilisin-related)	75	57595	4	3	2	2	5	6.6	4196	1	1	1	937.931	1873.85	2	1872.96	0.8894	0	37.85	0.024	QTVVGTKPAPALESYSSR	Gln->pyro-Glu (N-term Q)	1.000000000000000000.0	1580.1746.1746.2.dta
1580	Achn021081	Subtilisin-like protease; contains IPR015500 (Peptidase S8, subtilisin-related)	75	57595	4	3	2	2	5	6.6	4219	1	1	1	631.503	1891.49	3	1889.98	1.5037	0	35.3	0.057	QTVVGTKPAPALESYSSR			1580.1578.1578.3.dta
1581	Achn155581	Beta-galactosidase; contains IPR001944 (Glycoside hydrolase, family 35), IPR017853 (Glycoside hydrolase, superfamily)	127	53291	2	2	2	2	7.1	5.73	3816	1	1	1	893.886	1785.76	2	1784.8	0.9535	0	59.38	0.00019	SSCAAFLANYDPSSPAK			1581.1923.1923.2.dta
1581	Achn155581	Beta-galactosidase; contains IPR001944 (Glycoside hydrolase, family 35), IPR017853 (Glycoside hydrolase, superfamily)	127	53291	2	2	2	2	7.1	5.73	3832	1	1	1	898.26	1794.51	2	1793.73	0.7708	0	67.65	3.4e-05	ASGNCGGCSYAGIYTEK			1581.1627.1627.2.dta
1581	Achn132631	Thaumatin-like protein; contains IPR001938 (Thaumatin)	99	25221	2	2	2	2	11.6	8.29	3049	1	1	1	679.242	1356.47	2	1354.7	1.771	0	54.07	0.00093	GQNWIINPGAGTK			1581.1893.1893.2.dta
1581	Achn132631	Thaumatin-like protein; contains IPR001938 (Thaumatin)	99	25221	2	2	2	2	11.6	8.29	3207	1	1	1	711.632	1421.25	2	1420.62	0.6266	0	47.77	0.0043	APGGCNNPCTVFK			1581.1613.1613.2.dta
1581	Achn294821	Alpha-toxin; contains IPR005830 (Aerolysin/haemolysin/leukocidin toxin), IPR008998 (Agglutinin), IPR023307 (Aerolysin-like toxin, beta complex domain)	77	53572	2	2	2	2	4.5	6.61	2246	1	1	1	507.703	1013.39	2	1012.57	0.8253	0	37.9	0.039	VDNNIVALR			1581.1715.1715.2.dta
1581	Achn294821	Alpha-toxin; contains IPR005830 (Aerolysin/haemolysin/leukocidin toxin), IPR008998 (Agglutinin), IPR023307 (Aerolysin-like toxin, beta complex domain)	77	53572	2	2	2	2	4.5	6.61	3162	1	1	1	701.743	1401.47	2	1401.6	-0.1278	0	39.52	0.027	GSCDVPFSYSQR			1581.1717.1717.2.dta
1588	Achn200751	Xaa-pro aminopeptidase, putative; contains IPR000587 (Creatinase)	201	40110	4	3	3	3	13	5.54	3415	1	1	1	741.962	1481.91	2	1481.66	0.2545	0	43.11	0.0094	DMEIGSGTSIAEEK	Oxidation (M)	0.02000000000000.0	1588.1564.1564.2.dta
1588	Achn200751	Xaa-pro aminopeptidase, putative; contains IPR000587 (Creatinase)	201	40110	4	3	3	3	13	5.54	3451	1	1	1	748.643	1495.27	2	1494.76	0.5152	0	87.73	4.1e-07	DYGAVSSDVALLASK			1588.2108.2108.2.dta
1588	Achn200751	Xaa-pro aminopeptidase, putative; contains IPR000587 (Creatinase)	201	40110	4	3	3	3	13	5.54	3983	1	1	1	908.726	1815.44	2	1814.81	0.6262	0	70.05	2e-05	QLTPSSSANETLCDGPR	Gln->pyro-Glu (N-term Q)	1.00000000000000000.0	1588.1779.1779.2.dta
1588	Achn200751	Xaa-pro aminopeptidase, putative; contains IPR000587 (Creatinase)	201	40110	4	3	3	3	13	5.54	4003	1	1	1	917.294	1832.57	2	1831.84	0.7368	0	34.35	0.072	QLTPSSSANETLCDGPR			1588.1562.1562.2.dta
1589	Achn200751	Xaa-pro aminopeptidase, putative; contains IPR000587 (Creatinase)	377	40110	8	6	6	5	21.5	5.54	2366	1	1	1	531.258	1060.5	2	1059.53	0.967	0	32.46	0.14	EALLWTDGR			1589.2008.2008.2.dta
1589	Achn200751	Xaa-pro aminopeptidase, putative; contains IPR000587 (Creatinase)	377	40110	8	6	6	5	21.5	5.54	2453	1	1	1	557.132	1112.25	2	1111.62	0.6252	1	47.76	0.0046	NPVELDGLKK			1589.1534.1534.2.dta
1589	Achn200751	Xaa-pro aminopeptidase, putative; contains IPR000587 (Creatinase)	377	40110	8	6	6	5	21.5	5.54	2960	1	1	1	648.159	1294.3	2	1293.62	0.6841	0	53.87	0.0011	SYLEENGIDVR			1589.1746.1746.2.dta
1589	Achn200751	Xaa-pro aminopeptidase, putative; contains IPR000587 (Creatinase)	377	40110	8	6	6	5	21.5	5.54	3431	1	1	1	734.508	1467	2	1465.66	1.3401	0	81.78	1.5e-06	DMEIGSGTSIAEEK			1589.1658.1658.2.dta
1589	Achn200751	Xaa-pro aminopeptidase, putative; contains IPR000587 (Creatinase)	377	40110	8	6	6	5	21.5	5.54	3476	1	1	1	742.505	1482.99	2	1481.66	1.3392	0	32.74	0.12	DMEIGSGTSIAEEK	Oxidation (M)	0.02000000000000.0	1589.2286.2286.2.dta
1589	Achn200751	Xaa-pro aminopeptidase, putative; contains IPR000587 (Creatinase)	377	40110	8	6	6	5	21.5	5.54	3477	1	1	1	742.615	1483.22	2	1481.66	1.5604	0	83.4	1.1e-06	DMEIGSGTSIAEEK	Oxidation (M)	0.02000000000000.0	1589.1466.1466.2.dta
1589	Achn200751	Xaa-pro aminopeptidase, putative; contains IPR000587 (Creatinase)	377	40110	8	6	6	5	21.5	5.54	3507	1	1	1	748.34	1494.67	2	1494.76	-0.0911	0	98.76	2.5e-08	DYGAVSSDVALLASK			1589.2102.2102.2.dta
1589	Achn200751	Xaa-pro aminopeptidase, putative; contains IPR000587 (Creatinase)	377	40110	8	6	6	5	21.5	5.54	4064	1	1	1	908.822	1815.63	2	1814.81	0.8183	0	63.62	8.2e-05	QLTPSSSANETLCDGPR	Gln->pyro-Glu (N-term Q)	1.00000000000000000.0	1589.1784.1784.2.dta
1589	Achn319761	Transketolase, putative; contains IPR005478 (Transketolase, bacterial-like), IPR009014 (Transketolase, C-terminal/Pyruvate-ferredoxin oxidoreductase, domain II)	302	72121	5	5	5	5	9.4	6.13	2202	1	1	0	500.133	998.252	2	997.603	0.6483	0	58.04	0.00043	RPSVLALSR			1589.1558.1558.2.dta
1589	Achn319761	Transketolase, putative; contains IPR005478 (Transketolase, bacterial-like), IPR009014 (Transketolase, C-terminal/Pyruvate-ferredoxin oxidoreductase, domain II)	302	72121	5	5	5	5	9.4	6.13	2804	1	1	0	619.808	1237.6	2	1236.63	0.9654	0	59.5	0.00023	VTTTIGYGSPNK			1589.1427.1427.2.dta
1589	Achn319761	Transketolase, putative; contains IPR005478 (Transketolase, bacterial-like), IPR009014 (Transketolase, C-terminal/Pyruvate-ferredoxin oxidoreductase, domain II)	302	72121	5	5	5	5	9.4	6.13	3194	1	1	0	680.827	1359.64	2	1358.7	0.9409	0	68.23	3e-05	NLSQQCLNALAK			1589.1771.1771.2.dta
1589	Achn319761	Transketolase, putative; contains IPR005478 (Transketolase, bacterial-like), IPR009014 (Transketolase, C-terminal/Pyruvate-ferredoxin oxidoreductase, domain II)	302	72121	5	5	5	5	9.4	6.13	3200	1	1	0	681.799	1361.58	2	1360.67	0.9094	0	65.04	6.5e-05	ANSYSVHGSALGAK			1589.1342.1342.2.dta
1589	Achn319761	Transketolase, putative; contains IPR005478 (Transketolase, bacterial-like), IPR009014 (Transketolase, C-terminal/Pyruvate-ferredoxin oxidoreductase, domain II)	302	72121	5	5	5	5	9.4	6.13	3677	1	1	1	789.22	1576.43	2	1574.76	1.6681	0	54.11	0.0009	ALPTYTPDSPADATR			1589.1644.1644.2.dta
1589	Achn297611	Transketolase, putative; contains IPR005474 (Transketolase, N-terminal), IPR005475 (Transketolase-like, pyrimidine-binding domain), IPR009014 (Transketolase, C-terminal/Pyruvate-ferredoxin oxidoreductase, domain II)	280	76602	5	4	5	4	7.9	6.28	2202	1	0	0	500.133	998.252	2	997.603	0.6483	0	58.04	0.00043	RPSVLALSR			1589.1558.1558.2.dta
1589	Achn297611	Transketolase, putative; contains IPR005474 (Transketolase, N-terminal), IPR005475 (Transketolase-like, pyrimidine-binding domain), IPR009014 (Transketolase, C-terminal/Pyruvate-ferredoxin oxidoreductase, domain II)	280	76602	5	4	5	4	7.9	6.28	2388	1	1	1	542.009	1082	2	1080.53	1.4693	0	31.93	0.18	YTEEAVELK			1589.1539.1539.2.dta
1589	Achn297611	Transketolase, putative; contains IPR005474 (Transketolase, N-terminal), IPR005475 (Transketolase-like, pyrimidine-binding domain), IPR009014 (Transketolase, C-terminal/Pyruvate-ferredoxin oxidoreductase, domain II)	280	76602	5	4	5	4	7.9	6.28	2804	1	0	0	619.808	1237.6	2	1236.63	0.9654	0	59.5	0.00023	VTTTIGYGSPNK			1589.1427.1427.2.dta
1589	Achn297611	Transketolase, putative; contains IPR005474 (Transketolase, N-terminal), IPR005475 (Transketolase-like, pyrimidine-binding domain), IPR009014 (Transketolase, C-terminal/Pyruvate-ferredoxin oxidoreductase, domain II)	280	76602	5	4	5	4	7.9	6.28	3194	1	0	0	680.827	1359.64	2	1358.7	0.9409	0	68.23	3e-05	NLSQQCLNALAK			1589.1771.1771.2.dta
1589	Achn297611	Transketolase, putative; contains IPR005474 (Transketolase, N-terminal), IPR005475 (Transketolase-like, pyrimidine-binding domain), IPR009014 (Transketolase, C-terminal/Pyruvate-ferredoxin oxidoreductase, domain II)	280	76602	5	4	5	4	7.9	6.28	3200	1	0	0	681.799	1361.58	2	1360.67	0.9094	0	65.04	6.5e-05	ANSYSVHGSALGAK			1589.1342.1342.2.dta
1589	Achn151071	Adenosylhomocysteinase; contains IPR000043 (Adenosylhomocysteinase), IPR016040 (NAD(P)-binding domain)	104	51842	2	2	2	2	4.9	5.62	2278	1	1	1	515.186	1028.36	2	1027.6	0.7542	0	43.69	0.011	SGIIILAEGR			1589.1943.1943.2.dta
1589	Achn151071	Adenosylhomocysteinase; contains IPR000043 (Adenosylhomocysteinase), IPR016040 (NAD(P)-binding domain)	104	51842	2	2	2	2	4.9	5.62	3048	1	1	1	660.895	1319.78	2	1318.7	1.0782	0	60.76	0.00018	LVGVSEETTTGVK			1589.1506.1506.2.dta
1590	Achn200751	Xaa-pro aminopeptidase, putative; contains IPR000587 (Creatinase)	204	40110	3	3	3	3	11.9	5.54	3005	1	1	1	648.171	1294.33	2	1293.62	0.708	0	50.15	0.0025	SYLEENGIDVR			1590.1759.1759.2.dta
1590	Achn200751	Xaa-pro aminopeptidase, putative; contains IPR000587 (Creatinase)	204	40110	3	3	3	3	11.9	5.54	3545	1	1	1	742.117	1482.22	2	1481.66	0.5647	0	88.79	3.1e-07	DMEIGSGTSIAEEK	Oxidation (M)	0.02000000000000.0	1590.1483.1483.2.dta
1590	Achn200751	Xaa-pro aminopeptidase, putative; contains IPR000587 (Creatinase)	204	40110	3	3	3	3	11.9	5.54	4178	1	1	1	917.351	1832.69	2	1831.84	0.8508	0	67.2	3.4e-05	QLTPSSSANETLCDGPR			1590.1579.1579.2.dta
1590	Achn319761	Transketolase, putative; contains IPR005478 (Transketolase, bacterial-like), IPR009014 (Transketolase, C-terminal/Pyruvate-ferredoxin oxidoreductase, domain II)	146	72121	3	2	3	2	6.2	6.13	2824	1	1	1	619.713	1237.41	2	1236.63	0.7764	0	64.86	7.9e-05	VTTTIGYGSPNK			1590.1442.1442.2.dta
1590	Achn319761	Transketolase, putative; contains IPR005478 (Transketolase, bacterial-like), IPR009014 (Transketolase, C-terminal/Pyruvate-ferredoxin oxidoreductase, domain II)	146	72121	3	2	3	2	6.2	6.13	3240	1	0	1	681.549	1361.08	2	1360.67	0.4096	0	46.76	0.0057	ANSYSVHGSALGAK			1590.1358.1358.2.dta
1590	Achn319761	Transketolase, putative; contains IPR005478 (Transketolase, bacterial-like), IPR009014 (Transketolase, C-terminal/Pyruvate-ferredoxin oxidoreductase, domain II)	146	72121	3	2	3	2	6.2	6.13	3743	1	1	1	788.823	1575.63	2	1574.76	0.8743	0	34.01	0.076	ALPTYTPDSPADATR			1590.1663.1663.2.dta
1594	Achn200751	Xaa-pro aminopeptidase, putative; contains IPR000587 (Creatinase)	119	40110	3	3	2	2	7.3	5.54	2418	1	1	1	531.253	1060.49	2	1059.53	0.9562	0	46.27	0.0058	EALLWTDGR			1594.1955.1955.2.dta
1594	Achn200751	Xaa-pro aminopeptidase, putative; contains IPR000587 (Creatinase)	119	40110	3	3	2	2	7.3	5.54	3889	1	1	1	908.645	1815.28	2	1814.81	0.4647	0	73.1	9.7e-06	QLTPSSSANETLCDGPR	Gln->pyro-Glu (N-term Q)	1.00000000000000000.0	1594.1796.1796.2.dta
1594	Achn200751	Xaa-pro aminopeptidase, putative; contains IPR000587 (Creatinase)	119	40110	3	3	2	2	7.3	5.54	3910	1	1	1	917.216	1832.42	2	1831.84	0.5796	0	73.01	9.9e-06	QLTPSSSANETLCDGPR			1594.1559.1559.2.dta
1637	Achn071161	Pyruvate kinase; contains IPR001697 (Pyruvate kinase)	260	42345	4	4	4	4	15.5	6.95	5219	1	1	1	602.598	1203.18	2	1202.59	0.5956	0	43.6	0.013	GDLGMEIPVEK	Oxidation (M)	0.00002000000.0	1637_b.1720.1720.2.dta
1637	Achn071161	Pyruvate kinase; contains IPR001697 (Pyruvate kinase)	260	42345	4	4	4	4	15.5	6.95	7423	1	1	1	831.242	1660.47	2	1659.86	0.6119	0	91.72	1.5e-07	ATDAESTEVILEAALK			1637_b.2412.2412.2.dta
1637	Achn071161	Pyruvate kinase; contains IPR001697 (Pyruvate kinase)	260	42345	4	4	4	4	15.5	6.95	7894	1	1	1	888.647	1775.28	2	1773.89	1.3891	0	80.93	1.6e-06	VENQEGVINFDEILR			1637_b.2418.2418.2.dta
1637	Achn071161	Pyruvate kinase; contains IPR001697 (Pyruvate kinase)	260	42345	4	4	4	4	15.5	6.95	8181	1	1	1	930.802	1859.59	2	1857.95	1.6394	0	44.11	0.0075	STPLPMSPLESLASSAVR	Oxidation (M)	0.000002000000000000.0	1637_b.2337.2337.2.dta
1637	Achn294821	Alpha-toxin; contains IPR005830 (Aerolysin/haemolysin/leukocidin toxin), IPR008998 (Agglutinin), IPR023307 (Aerolysin-like toxin, beta complex domain)	123	53572	2	2	2	2	6.2	6.61	6404	1	1	1	702.283	1402.55	2	1401.6	0.9525	0	38.5	0.031	GSCDVPFSYSQR			1637_b.1774.1774.2.dta
1637	Achn294821	Alpha-toxin; contains IPR005830 (Aerolysin/haemolysin/leukocidin toxin), IPR008998 (Agglutinin), IPR023307 (Aerolysin-like toxin, beta complex domain)	123	53572	2	2	2	2	6.2	6.61	8326	1	1	1	955.295	1908.57	2	1907.95	0.6222	0	84.36	7e-07	IYNQNVLTMATGNAINR	Oxidation (M)	0.00000000200000000.0	1637_b.1924.1924.2.dta
1637	Achn312431	Malic enzyme; contains IPR001891 (Malic oxidoreductase)	102	58011	2	2	2	2	4.2	7.16	5829	1	1	1	652.169	1302.32	2	1301.56	0.7598	0	46.56	0.006	YMALMDLEER	2 Oxidation (M)	0.0200200000.0	1637_b.1850.1850.2.dta
1637	Achn312431	Malic enzyme; contains IPR001891 (Malic oxidoreductase)	102	58011	2	2	2	2	4.2	7.16	7157	1	1	1	786.147	1570.28	2	1569.62	0.657	0	55.86	0.00059	YAESCMYTPNYR	Oxidation (M)	0.000002000000.0	1637.1523.1523.2.dta
1637	Achn017141	Glycine--tRNA ligase; contains IPR027031 (Glycyl-tRNA synthetase/DNA polymerase subunit gamma-2)	77	71190	2	2	2	2	4.3	6.09	6156	1	1	1	679.342	1356.67	2	1355.59	1.0742	0	40.25	0.019	MVTEALESMGEK	2 Oxidation (M)	0.200000002000.0	1637_b.1440.1440.2.dta
1637	Achn017141	Glycine--tRNA ligase; contains IPR027031 (Glycyl-tRNA synthetase/DNA polymerase subunit gamma-2)	77	71190	2	2	2	2	4.3	6.09	7256	1	1	1	803.405	1604.8	2	1604.86	-0.0599	0	36.3	0.041	VFTPSVIEPSFGIGR			1637_b.2316.2316.2.dta
1657	Achn040121	70-kDa heat shock protein; contains IPR013126 (Heat shock protein 70 family)	1061	71596	39	33	20	19	36.5	5.03	2118	1	1	0	487.789	973.563	2	974.528	-0.9657	1	44.07	0.01	LSKEEIEK			1657.1222.1222.2.dta
1657	Achn040121	70-kDa heat shock protein; contains IPR013126 (Heat shock protein 70 family)	1061	71596	39	33	20	19	36.5	5.03	2122	3	1	0	975.758	974.75	1	974.528	0.222	1	30.63	0.3	LSKEEIEK			1657.1177.1177.1.dta
1657	Achn040121	70-kDa heat shock protein; contains IPR013126 (Heat shock protein 70 family)	1061	71596	39	33	20	19	36.5	5.03	2243	1	1	0	516.182	1030.35	2	1029.56	0.7928	1	48.58	0.004	TRDNNLLGK			1657.1285.1285.2.dta
1657	Achn040121	70-kDa heat shock protein; contains IPR013126 (Heat shock protein 70 family)	1061	71596	39	33	20	19	36.5	5.03	2347	1	1	1	547.679	1093.34	2	1092.62	0.7255	1	40.86	0.022	IGEKLPPPDK			1657.1271.1271.2.dta
1657	Achn040121	70-kDa heat shock protein; contains IPR013126 (Heat shock protein 70 family)	1061	71596	39	33	20	19	36.5	5.03	2460	2	1	0	571.658	1141.3	2	1140.55	0.7534	1	31.94	0.17	MVQEAEKYK	Oxidation (M)	0.200000000.0	1657.1161.1161.2.dta
1657	Achn040121	70-kDa heat shock protein; contains IPR013126 (Heat shock protein 70 family)	1061	71596	39	33	20	19	36.5	5.03	2619	1	1	1	604.975	1207.93	2	1209.59	-1.6531	0	44.47	0.0096	FTDASVQSDIK			1657.1643.1643.2.dta
1657	Achn040121	70-kDa heat shock protein; contains IPR013126 (Heat shock protein 70 family)	1061	71596	39	33	20	19	36.5	5.03	2624	1	1	1	1210.78	1209.77	1	1209.59	0.1814	0	50.17	0.0021	FTDASVQSDIK			1657.1556.1556.1.dta
1657	Achn040121	70-kDa heat shock protein; contains IPR013126 (Heat shock protein 70 family)	1061	71596	39	33	20	19	36.5	5.03	2627	1	1	1	606.33	1210.65	2	1209.59	1.0586	0	36.23	0.049	FTDASVQSDIK			1657.2129.2129.2.dta
1657	Achn040121	70-kDa heat shock protein; contains IPR013126 (Heat shock protein 70 family)	1061	71596	39	33	20	19	36.5	5.03	2687	1	1	0	1228.77	1227.76	1	1227.62	0.1403	0	38.59	0.029	VEIIANDQGNR			1657.1435.1435.1.dta
1657	Achn040121	70-kDa heat shock protein; contains IPR013126 (Heat shock protein 70 family)	1061	71596	39	33	20	19	36.5	5.03	2691	1	1	0	615.705	1229.4	2	1227.62	1.7756	0	32.53	0.14	VEIIANDQGNR			1657.2384.2384.2.dta
1657	Achn040121	70-kDa heat shock protein; contains IPR013126 (Heat shock protein 70 family)	1061	71596	39	33	20	19	36.5	5.03	2698	1	1	0	616.564	1231.11	2	1230.64	0.4751	0	55.37	0.00084	DAGVIAGLNVMR	Oxidation (M)	0.000000000020.0	1657.1954.1954.2.dta
1657	Achn040121	70-kDa heat shock protein; contains IPR013126 (Heat shock protein 70 family)	1061	71596	39	33	20	19	36.5	5.03	2840	1	1	0	640.682	1279.35	2	1279.67	-0.316	0	55.18	0.00079	EIAEAYLGSTVK			1657.2405.2405.2.dta
1657	Achn040121	70-kDa heat shock protein; contains IPR013126 (Heat shock protein 70 family)	1061	71596	39	33	20	19	36.5	5.03	2843	1	1	0	1280.83	1279.82	1	1279.67	0.1538	0	57.19	0.00041	EIAEAYLGSTVK			1657.1820.1820.1.dta
1657	Achn040121	70-kDa heat shock protein; contains IPR013126 (Heat shock protein 70 family)	1061	71596	39	33	20	19	36.5	5.03	2846	1	1	0	641.265	1280.52	2	1279.67	0.8495	0	56.33	0.00047	EIAEAYLGSTVK			1657.1970.1970.2.dta
1657	Achn040121	70-kDa heat shock protein; contains IPR013126 (Heat shock protein 70 family)	1061	71596	39	33	20	19	36.5	5.03	2848	1	1	0	641.521	1281.03	2	1279.67	1.361	0	37.67	0.044	EIAEAYLGSTVK			1657.2616.2616.2.dta
1657	Achn040121	70-kDa heat shock protein; contains IPR013126 (Heat shock protein 70 family)	1061	71596	39	33	20	19	36.5	5.03	2849	1	1	0	641.526	1281.04	2	1279.67	1.3716	0	51.82	0.0017	EIAEAYLGSTVK			1657.2220.2220.2.dta
1657	Achn040121	70-kDa heat shock protein; contains IPR013126 (Heat shock protein 70 family)	1061	71596	39	33	20	19	36.5	5.03	3002	1	1	0	665.628	1329.24	2	1328.61	0.6348	0	50.13	0.0026	FEELNMDLFR	Oxidation (M)	0.0000020000.0	1657.2119.2119.2.dta
1657	Achn040121	70-kDa heat shock protein; contains IPR013126 (Heat shock protein 70 family)	1061	71596	39	33	20	19	36.5	5.03	3003	1	1	0	665.774	1329.53	2	1328.61	0.926	0	33.29	0.1	FEELNMDLFR	Oxidation (M)	0.0000020000.0	1657.2553.2553.2.dta
1657	Achn040121	70-kDa heat shock protein; contains IPR013126 (Heat shock protein 70 family)	1061	71596	39	33	20	19	36.5	5.03	3087	1	1	0	680.393	1358.77	2	1357.61	1.1634	0	36.63	0.044	NALENYAYNMR			1657.2477.2477.2.dta
1657	Achn040121	70-kDa heat shock protein; contains IPR013126 (Heat shock protein 70 family)	1061	71596	39	33	20	19	36.5	5.03	3132	1	1	0	687.463	1372.91	2	1373.6	-0.6925	0	39.99	0.024	NALENYAYNMR	Oxidation (M)	0.00000000020.0	1657.2201.2201.2.dta
1657	Achn040121	70-kDa heat shock protein; contains IPR013126 (Heat shock protein 70 family)	1061	71596	39	33	20	19	36.5	5.03	3137	1	1	0	688.217	1374.42	2	1373.6	0.8153	0	52.59	0.0014	NALENYAYNMR	Oxidation (M)	0.00000000020.0	1657.1660.1660.2.dta
1657	Achn040121	70-kDa heat shock protein; contains IPR013126 (Heat shock protein 70 family)	1061	71596	39	33	20	19	36.5	5.03	3163	1	1	0	693.766	1385.52	2	1385.72	-0.2042	0	35.93	0.054	ELESICNPIIAK			1657.2205.2205.2.dta
1657	Achn040121	70-kDa heat shock protein; contains IPR013126 (Heat shock protein 70 family)	1061	71596	39	33	20	19	36.5	5.03	3166	1	1	0	694.043	1386.07	2	1385.72	0.3487	0	44.95	0.008	ELESICNPIIAK			1657.2006.2006.2.dta
1657	Achn040121	70-kDa heat shock protein; contains IPR013126 (Heat shock protein 70 family)	1061	71596	39	33	20	19	36.5	5.03	3168	1	1	0	694.435	1386.86	2	1385.72	1.1336	0	37.82	0.034	ELESICNPIIAK			1657.2655.2655.2.dta
1657	Achn040121	70-kDa heat shock protein; contains IPR013126 (Heat shock protein 70 family)	1061	71596	39	33	20	19	36.5	5.03	3237	1	1	0	706.997	1411.98	2	1411.74	0.2376	0	35.06	0.074	SSVHDVVLVGGSTR			1657.2110.2110.2.dta
1657	Achn040121	70-kDa heat shock protein; contains IPR013126 (Heat shock protein 70 family)	1061	71596	39	33	20	19	36.5	5.03	3239	1	1	0	707.442	1412.87	2	1411.74	1.1273	0	67.75	3.4e-05	SSVHDVVLVGGSTR			1657.1544.1544.2.dta
1657	Achn040121	70-kDa heat shock protein; contains IPR013126 (Heat shock protein 70 family)	1061	71596	39	33	20	19	36.5	5.03	3425	1	1	0	744.384	1486.75	2	1486.69	0.0602	0	51.51	0.0013	TTPSYVAFTDTER			1657.2576.2576.2.dta
1657	Achn040121	70-kDa heat shock protein; contains IPR013126 (Heat shock protein 70 family)	1061	71596	39	33	20	19	36.5	5.03	3427	1	1	0	744.441	1486.87	2	1486.69	0.1724	0	71.83	1.2e-05	TTPSYVAFTDTER			1657.1910.1910.2.dta
1657	Achn040121	70-kDa heat shock protein; contains IPR013126 (Heat shock protein 70 family)	1061	71596	39	33	20	19	36.5	5.03	3429	1	1	0	744.688	1487.36	2	1486.69	0.6672	0	65.51	6.8e-05	TTPSYVAFTDTER			1657.2125.2125.2.dta
1657	Achn040121	70-kDa heat shock protein; contains IPR013126 (Heat shock protein 70 family)	1061	71596	39	33	20	19	36.5	5.03	3594	1	1	0	783.158	1564.3	2	1563.79	0.5157	0	62.81	0.00012	QFAAEEISSMVLIK	Gln->pyro-Glu (N-term Q); Oxidation (M)	1.00000000020000.0	1657.2417.2417.2.dta
1657	Achn040121	70-kDa heat shock protein; contains IPR013126 (Heat shock protein 70 family)	1061	71596	39	33	20	19	36.5	5.03	3616	1	1	0	791.791	1581.57	2	1580.81	0.7555	0	86.69	4.4e-07	QFAAEEISSMVLIK	Oxidation (M)	0.00000000020000.0	1657.2135.2135.2.dta
1657	Achn040121	70-kDa heat shock protein; contains IPR013126 (Heat shock protein 70 family)	1061	71596	39	33	20	19	36.5	5.03	3621	1	1	0	793.21	1584.4	2	1582.8	1.6024	1	54.52	0.00081	MREIAEAYLGSTVK	Oxidation (M)	0.20000000000000.0	1657.1750.1750.2.dta
1657	Achn040121	70-kDa heat shock protein; contains IPR013126 (Heat shock protein 70 family)	1061	71596	39	33	20	19	36.5	5.03	3711	1	1	0	830.818	1659.62	2	1658.89	0.7334	0	69.79	2e-05	IINEPTAAAIAYGLDK			1657.2167.2167.2.dta
1657	Achn040121	70-kDa heat shock protein; contains IPR013126 (Heat shock protein 70 family)	1061	71596	39	33	20	19	36.5	5.03	3740	1	1	0	558.693	1673.06	3	1674.72	-1.6663	0	50.79	0.0016	ATAGDTHLGGEDFDNR			1657.1719.1719.3.dta
1657	Achn040121	70-kDa heat shock protein; contains IPR013126 (Heat shock protein 70 family)	1061	71596	39	33	20	19	36.5	5.03	3744	1	1	0	559.408	1675.2	3	1674.72	0.4786	0	36.02	0.055	ATAGDTHLGGEDFDNR			1657.1461.1461.3.dta
1657	Achn040121	70-kDa heat shock protein; contains IPR013126 (Heat shock protein 70 family)	1061	71596	39	33	20	19	36.5	5.03	3752	1	1	0	839.666	1677.32	2	1676.82	0.4986	0	36.98	0.045	NQVAMNPINTVFDAK	Oxidation (M)	0.000020000000000.0	1657.2227.2227.2.dta
1657	Achn040121	70-kDa heat shock protein; contains IPR013126 (Heat shock protein 70 family)	1061	71596	39	33	20	19	36.5	5.03	3753	1	1	0	839.694	1677.37	2	1676.82	0.5537	0	38.18	0.034	NQVAMNPINTVFDAK	Oxidation (M)	0.000020000000000.0	1657.2465.2465.2.dta
1657	Achn040121	70-kDa heat shock protein; contains IPR013126 (Heat shock protein 70 family)	1061	71596	39	33	20	19	36.5	5.03	3996	1	1	0	601.868	1802.58	3	1801.9	0.6834	1	39.26	0.024	MDKSSVHDVVLVGGSTR	Oxidation (M)	0.20000000000000000.0	1657.1503.1503.3.dta
1657	Achn040121	70-kDa heat shock protein; contains IPR013126 (Heat shock protein 70 family)	1061	71596	39	33	20	19	36.5	5.03	4660	1	1	0	915.555	2743.64	3	2742.08	1.5601	0	79.91	1.1e-06	MYQGAGGDMGAGAMDDDSPPPSGSAAGPK	3 Oxidation (M)	0.20000000200002000000000000000.0	1657.1323.1323.3.dta
1657	Achn337071	70-kDa heat shock protein; contains IPR013126 (Heat shock protein 70 family)	943	68863	30	25	18	16	35	5.08	2083	1	1	0	481.321	960.627	2	960.513	0.1139	1	42.28	0.016	LSKDEIEK			1657.1169.1169.2.dta
1657	Achn337071	70-kDa heat shock protein; contains IPR013126 (Heat shock protein 70 family)	943	68863	30	25	18	16	35	5.08	2243	1	0	0	516.182	1030.35	2	1029.56	0.7928	1	48.58	0.004	TRDNNLLGK			1657.1285.1285.2.dta
1657	Achn337071	70-kDa heat shock protein; contains IPR013126 (Heat shock protein 70 family)	943	68863	30	25	18	16	35	5.08	2460	2	0	0	571.658	1141.3	2	1140.55	0.7534	1	31.94	0.17	MVQEAEKYK	Oxidation (M)	0.200000000.0	1657.1161.1161.2.dta
1657	Achn337071	70-kDa heat shock protein; contains IPR013126 (Heat shock protein 70 family)	943	68863	30	25	18	16	35	5.08	2687	1	0	0	1228.77	1227.76	1	1227.62	0.1403	0	38.59	0.029	VEIIANDQGNR			1657.1435.1435.1.dta
1657	Achn337071	70-kDa heat shock protein; contains IPR013126 (Heat shock protein 70 family)	943	68863	30	25	18	16	35	5.08	2691	1	0	0	615.705	1229.4	2	1227.62	1.7756	0	32.53	0.14	VEIIANDQGNR			1657.2384.2384.2.dta
1657	Achn337071	70-kDa heat shock protein; contains IPR013126 (Heat shock protein 70 family)	943	68863	30	25	18	16	35	5.08	2698	1	0	0	616.564	1231.11	2	1230.64	0.4751	0	55.37	0.00084	DAGVIAGLNVMR	Oxidation (M)	0.000000000020.0	1657.1954.1954.2.dta
1657	Achn337071	70-kDa heat shock protein; contains IPR013126 (Heat shock protein 70 family)	943	68863	30	25	18	16	35	5.08	2837	1	1	0	640.062	1278.11	2	1277.62	0.4878	0	35.88	0.069	MVNHFVQEFK			1657.1771.1771.2.dta
1657	Achn337071	70-kDa heat shock protein; contains IPR013126 (Heat shock protein 70 family)	943	68863	30	25	18	16	35	5.08	2840	1	0	0	640.682	1279.35	2	1279.67	-0.316	0	55.18	0.00079	EIAEAYLGSTVK			1657.2405.2405.2.dta
1657	Achn337071	70-kDa heat shock protein; contains IPR013126 (Heat shock protein 70 family)	943	68863	30	25	18	16	35	5.08	2843	1	0	0	1280.83	1279.82	1	1279.67	0.1538	0	57.19	0.00041	EIAEAYLGSTVK			1657.1820.1820.1.dta
1657	Achn337071	70-kDa heat shock protein; contains IPR013126 (Heat shock protein 70 family)	943	68863	30	25	18	16	35	5.08	2846	1	0	0	641.265	1280.52	2	1279.67	0.8495	0	56.33	0.00047	EIAEAYLGSTVK			1657.1970.1970.2.dta
1657	Achn337071	70-kDa heat shock protein; contains IPR013126 (Heat shock protein 70 family)	943	68863	30	25	18	16	35	5.08	2848	1	0	0	641.521	1281.03	2	1279.67	1.361	0	37.67	0.044	EIAEAYLGSTVK			1657.2616.2616.2.dta
1657	Achn337071	70-kDa heat shock protein; contains IPR013126 (Heat shock protein 70 family)	943	68863	30	25	18	16	35	5.08	2849	1	0	0	641.526	1281.04	2	1279.67	1.3716	0	51.82	0.0017	EIAEAYLGSTVK			1657.2220.2220.2.dta
1657	Achn337071	70-kDa heat shock protein; contains IPR013126 (Heat shock protein 70 family)	943	68863	30	25	18	16	35	5.08	2884	1	1	0	648.355	1294.7	2	1293.62	1.0777	0	38.78	0.026	MVNHFVQEFK	Oxidation (M)	0.2000000000.0	1657.1724.1724.2.dta
1657	Achn337071	70-kDa heat shock protein; contains IPR013126 (Heat shock protein 70 family)	943	68863	30	25	18	16	35	5.08	3002	1	0	0	665.628	1329.24	2	1328.61	0.6348	0	50.13	0.0026	FEELNMDLFR	Oxidation (M)	0.0000020000.0	1657.2119.2119.2.dta
1657	Achn337071	70-kDa heat shock protein; contains IPR013126 (Heat shock protein 70 family)	943	68863	30	25	18	16	35	5.08	3003	1	0	0	665.774	1329.53	2	1328.61	0.926	0	33.29	0.1	FEELNMDLFR	Oxidation (M)	0.0000020000.0	1657.2553.2553.2.dta
1657	Achn337071	70-kDa heat shock protein; contains IPR013126 (Heat shock protein 70 family)	943	68863	30	25	18	16	35	5.08	3131	1	1	1	686.944	1371.87	2	1371.71	0.1666	0	42.79	0.012	ELESICNPVIAK			1657.1791.1791.2.dta
1657	Achn337071	70-kDa heat shock protein; contains IPR013126 (Heat shock protein 70 family)	943	68863	30	25	18	16	35	5.08	3198	1	1	1	699.345	1396.68	2	1395.7	0.976	1	31.47	0.13	RFTDSTVQSDIK			1657.1453.1453.2.dta
1657	Achn337071	70-kDa heat shock protein; contains IPR013126 (Heat shock protein 70 family)	943	68863	30	25	18	16	35	5.08	3266	1	1	1	713.095	1424.18	2	1425.76	-1.5822	0	54.35	0.00089	SSIHDVVLVGGSTR			1657.1802.1802.2.dta
1657	Achn337071	70-kDa heat shock protein; contains IPR013126 (Heat shock protein 70 family)	943	68863	30	25	18	16	35	5.08	3270	2	1	1	714.123	1426.23	2	1425.76	0.4739	0	55.53	0.0007	SSIHDVVLVGGSTR			1657.1563.1563.2.dta
1657	Achn337071	70-kDa heat shock protein; contains IPR013126 (Heat shock protein 70 family)	943	68863	30	25	18	16	35	5.08	3271	1	1	1	714.3	1426.59	2	1425.76	0.8277	0	42.71	0.01	SSIHDVVLVGGSTR			1657.1794.1794.2.dta
1657	Achn337071	70-kDa heat shock protein; contains IPR013126 (Heat shock protein 70 family)	943	68863	30	25	18	16	35	5.08	3388	1	1	0	737.693	1473.37	2	1472.68	0.6922	0	90.71	2.1e-07	TTPSYVGFTDTER			1657.1786.1786.2.dta
1657	Achn337071	70-kDa heat shock protein; contains IPR013126 (Heat shock protein 70 family)	943	68863	30	25	18	16	35	5.08	3594	1	0	0	783.158	1564.3	2	1563.79	0.5157	0	62.81	0.00012	QFAAEEISSMVLIK	Gln->pyro-Glu (N-term Q); Oxidation (M)	1.00000000020000.0	1657.2417.2417.2.dta
1657	Achn337071	70-kDa heat shock protein; contains IPR013126 (Heat shock protein 70 family)	943	68863	30	25	18	16	35	5.08	3616	1	0	0	791.791	1581.57	2	1580.81	0.7555	0	86.69	4.4e-07	QFAAEEISSMVLIK	Oxidation (M)	0.00000000020000.0	1657.2135.2135.2.dta
1657	Achn337071	70-kDa heat shock protein; contains IPR013126 (Heat shock protein 70 family)	943	68863	30	25	18	16	35	5.08	3621	1	0	0	793.21	1584.4	2	1582.8	1.6024	1	54.52	0.00081	MREIAEAYLGSTVK	Oxidation (M)	0.20000000000000.0	1657.1750.1750.2.dta
1657	Achn337071	70-kDa heat shock protein; contains IPR013126 (Heat shock protein 70 family)	943	68863	30	25	18	16	35	5.08	3711	1	0	0	830.818	1659.62	2	1658.89	0.7334	0	69.79	2e-05	IINEPTAAAIAYGLDK			1657.2167.2167.2.dta
1657	Achn337071	70-kDa heat shock protein; contains IPR013126 (Heat shock protein 70 family)	943	68863	30	25	18	16	35	5.08	3740	1	0	0	558.693	1673.06	3	1674.72	-1.6663	0	50.79	0.0016	ATAGDTHLGGEDFDNR			1657.1719.1719.3.dta
1657	Achn337071	70-kDa heat shock protein; contains IPR013126 (Heat shock protein 70 family)	943	68863	30	25	18	16	35	5.08	3744	1	0	0	559.408	1675.2	3	1674.72	0.4786	0	36.02	0.055	ATAGDTHLGGEDFDNR			1657.1461.1461.3.dta
1657	Achn337071	70-kDa heat shock protein; contains IPR013126 (Heat shock protein 70 family)	943	68863	30	25	18	16	35	5.08	3752	1	0	0	839.666	1677.32	2	1676.82	0.4986	0	36.98	0.045	NQVAMNPINTVFDAK	Oxidation (M)	0.000020000000000.0	1657.2227.2227.2.dta
1657	Achn337071	70-kDa heat shock protein; contains IPR013126 (Heat shock protein 70 family)	943	68863	30	25	18	16	35	5.08	3753	1	0	0	839.694	1677.37	2	1676.82	0.5537	0	38.18	0.034	NQVAMNPINTVFDAK	Oxidation (M)	0.000020000000000.0	1657.2465.2465.2.dta
1657	Achn337071	70-kDa heat shock protein; contains IPR013126 (Heat shock protein 70 family)	943	68863	30	25	18	16	35	5.08	4570	1	1	1	781.807	2342.4	3	2340.9	1.4932	0	66.58	2.8e-05	MYQGAGGDMGGGMEDDGPPPAGAR	3 Oxidation (M)	0.200000002000200000000000.0	1657.1338.1338.3.dta
1657	Achn177881	Heat shock 70 kDa protein C; contains IPR013126 (Heat shock protein 70 family)	847	70680	18	13	17	12	29.2	5.03	1710	1	1	0	773.648	772.641	1	771.449	1.1918	0	36.47	0.088	NTVIPTK			1657.1290.1290.1.dta
1657	Achn177881	Heat shock 70 kDa protein C; contains IPR013126 (Heat shock protein 70 family)	847	70680	18	13	17	12	29.2	5.03	2079	1	1	0	480.555	959.095	2	958.483	0.6117	0	35.81	0.093	IMEYFIK	Oxidation (M)	0.0200000.0	1657.1931.1931.2.dta
1657	Achn177881	Heat shock 70 kDa protein C; contains IPR013126 (Heat shock protein 70 family)	847	70680	18	13	17	12	29.2	5.03	2113	1	1	1	486.816	971.617	2	971.478	0.1381	0	35.81	0.065	NQAAVNAER			1657.1034.1034.2.dta
1657	Achn177881	Heat shock 70 kDa protein C; contains IPR013126 (Heat shock protein 70 family)	847	70680	18	13	17	12	29.2	5.03	2158	1	1	0	496.143	990.272	2	988.482	1.7896	0	58.73	0.00045	LSQEEIDR			1657.1309.1309.2.dta
1657	Achn177881	Heat shock 70 kDa protein C; contains IPR013126 (Heat shock protein 70 family)	847	70680	18	13	17	12	29.2	5.03	2228	1	1	0	512.399	1022.78	2	1024.54	-1.7569	0	42.14	0.017	ALSSQHQVR			1657.1059.1059.2.dta
1657	Achn177881	Heat shock 70 kDa protein C; contains IPR013126 (Heat shock protein 70 family)	847	70680	18	13	17	12	29.2	5.03	2351	1	1	0	548.037	1094.06	2	1092.58	1.4773	1	34.39	0.11	ETAEAFLGKK			1657.1580.1580.2.dta
1657	Achn177881	Heat shock 70 kDa protein C; contains IPR013126 (Heat shock protein 70 family)	847	70680	18	13	17	12	29.2	5.03	2480	1	1	1	574.368	1146.72	2	1146.58	0.1451	1	40.04	0.024	LADKLESDEK			1657.1213.1213.2.dta
1657	Achn177881	Heat shock 70 kDa protein C; contains IPR013126 (Heat shock protein 70 family)	847	70680	18	13	17	12	29.2	5.03	2539	1	1	1	586.213	1170.41	2	1168.62	1.7879	0	38	0.038	FDLTGVPPAPR			1657.1950.1950.2.dta
1657	Achn177881	Heat shock 70 kDa protein C; contains IPR013126 (Heat shock protein 70 family)	847	70680	18	13	17	12	29.2	5.03	2673	1	1	0	612.857	1223.7	2	1223.62	0.0781	1	64.97	6.4e-05	MKETAEAFLGK			1657.1706.1706.2.dta
1657	Achn177881	Heat shock 70 kDa protein C; contains IPR013126 (Heat shock protein 70 family)	847	70680	18	13	17	12	29.2	5.03	2677	1	1	0	409.274	1224.8	3	1223.62	1.1782	1	39.96	0.022	MKETAEAFLGK			1657.1694.1694.3.dta
1657	Achn177881	Heat shock 70 kDa protein C; contains IPR013126 (Heat shock protein 70 family)	847	70680	18	13	17	12	29.2	5.03	2879	1	1	0	647.973	1293.93	2	1295.61	-1.6835	0	67.47	4.5e-05	FEELNNDLFR			1657.2100.2100.2.dta
1657	Achn177881	Heat shock 70 kDa protein C; contains IPR013126 (Heat shock protein 70 family)	847	70680	18	13	17	12	29.2	5.03	2957	1	1	1	440.092	1317.26	3	1315.72	1.5308	0	39.81	0.029	DGKPYIQVQIR			1657.1734.1734.3.dta
1657	Achn177881	Heat shock 70 kDa protein C; contains IPR013126 (Heat shock protein 70 family)	847	70680	18	13	17	12	29.2	5.03	3459	1	1	0	500.522	1498.55	3	1499.79	-1.2486	0	34.42	0.076	NQIDEIVLVGGSTR			1657.2060.2060.3.dta
1657	Achn177881	Heat shock 70 kDa protein C; contains IPR013126 (Heat shock protein 70 family)	847	70680	18	13	17	12	29.2	5.03	3481	1	1	0	755.246	1508.48	2	1507.73	0.7462	0	68.59	3.2e-05	ITPSWVAFTDSER			1657.2196.2196.2.dta
1657	Achn177881	Heat shock 70 kDa protein C; contains IPR013126 (Heat shock protein 70 family)	847	70680	18	13	17	12	29.2	5.03	3537	1	1	0	769.701	1537.39	2	1535.74	1.6437	0	41.73	0.016	NGHVEIIANDQGNR			1657.1498.1498.2.dta
1657	Achn177881	Heat shock 70 kDa protein C; contains IPR013126 (Heat shock protein 70 family)	847	70680	18	13	17	12	29.2	5.03	3711	1	0	0	830.818	1659.62	2	1658.89	0.7334	0	69.79	2e-05	IINEPTAAAIAYGLDK			1657.2167.2167.2.dta
1657	Achn177881	Heat shock 70 kDa protein C; contains IPR013126 (Heat shock protein 70 family)	847	70680	18	13	17	12	29.2	5.03	4102	1	1	0	931.844	1861.67	2	1860.94	0.7336	0	78.86	2.4e-06	EVEAVCNPIITAVYQR			1657.2235.2235.2.dta
1657	Achn177881	Heat shock 70 kDa protein C; contains IPR013126 (Heat shock protein 70 family)	847	70680	18	13	17	12	29.2	5.03	4601	1	1	1	825.833	2474.48	3	2474.01	0.4711	1	67.59	2.2e-05	EALEWMDDNQSAEKEDYEEK	Oxidation (M)	0.00000200000000000000.0	1657.1682.1682.3.dta
1657	Achn290011	70-kDa heat shock protein; contains IPR013126 (Heat shock protein 70 family)	760	70315	30	24	15	14	28	5.19	2083	1	0	0	481.321	960.627	2	960.513	0.1139	1	42.28	0.016	LSKDEIEK			1657.1169.1169.2.dta
1657	Achn290011	70-kDa heat shock protein; contains IPR013126 (Heat shock protein 70 family)	760	70315	30	24	15	14	28	5.19	2243	1	0	0	516.182	1030.35	2	1029.56	0.7928	1	48.58	0.004	TRDNNLLGK			1657.1285.1285.2.dta
1657	Achn290011	70-kDa heat shock protein; contains IPR013126 (Heat shock protein 70 family)	760	70315	30	24	15	14	28	5.19	2460	2	0	0	571.658	1141.3	2	1140.55	0.7534	1	31.94	0.17	MVQEAEKYK	Oxidation (M)	0.200000000.0	1657.1161.1161.2.dta
1657	Achn290011	70-kDa heat shock protein; contains IPR013126 (Heat shock protein 70 family)	760	70315	30	24	15	14	28	5.19	2687	1	0	0	1228.77	1227.76	1	1227.62	0.1403	0	38.59	0.029	VEIIANDQGNR			1657.1435.1435.1.dta
1657	Achn290011	70-kDa heat shock protein; contains IPR013126 (Heat shock protein 70 family)	760	70315	30	24	15	14	28	5.19	2691	1	0	0	615.705	1229.4	2	1227.62	1.7756	0	32.53	0.14	VEIIANDQGNR			1657.2384.2384.2.dta
1657	Achn290011	70-kDa heat shock protein; contains IPR013126 (Heat shock protein 70 family)	760	70315	30	24	15	14	28	5.19	2746	1	1	0	624.944	1247.87	2	1246.63	1.2405	0	45.39	0.0079	DAGVISGLNVMR	Oxidation (M)	0.000000000020.0	1657.1826.1826.2.dta
1657	Achn290011	70-kDa heat shock protein; contains IPR013126 (Heat shock protein 70 family)	760	70315	30	24	15	14	28	5.19	2837	1	0	0	640.062	1278.11	2	1277.62	0.4878	0	35.88	0.069	MVNHFVQEFK			1657.1771.1771.2.dta
1657	Achn290011	70-kDa heat shock protein; contains IPR013126 (Heat shock protein 70 family)	760	70315	30	24	15	14	28	5.19	2840	1	0	0	640.682	1279.35	2	1279.67	-0.316	0	55.18	0.00079	EIAEAYLGSTVK			1657.2405.2405.2.dta
1657	Achn290011	70-kDa heat shock protein; contains IPR013126 (Heat shock protein 70 family)	760	70315	30	24	15	14	28	5.19	2843	1	0	0	1280.83	1279.82	1	1279.67	0.1538	0	57.19	0.00041	EIAEAYLGSTVK			1657.1820.1820.1.dta
1657	Achn290011	70-kDa heat shock protein; contains IPR013126 (Heat shock protein 70 family)	760	70315	30	24	15	14	28	5.19	2846	1	0	0	641.265	1280.52	2	1279.67	0.8495	0	56.33	0.00047	EIAEAYLGSTVK			1657.1970.1970.2.dta
1657	Achn290011	70-kDa heat shock protein; contains IPR013126 (Heat shock protein 70 family)	760	70315	30	24	15	14	28	5.19	2848	1	0	0	641.521	1281.03	2	1279.67	1.361	0	37.67	0.044	EIAEAYLGSTVK			1657.2616.2616.2.dta
1657	Achn290011	70-kDa heat shock protein; contains IPR013126 (Heat shock protein 70 family)	760	70315	30	24	15	14	28	5.19	2849	1	0	0	641.526	1281.04	2	1279.67	1.3716	0	51.82	0.0017	EIAEAYLGSTVK			1657.2220.2220.2.dta
1657	Achn290011	70-kDa heat shock protein; contains IPR013126 (Heat shock protein 70 family)	760	70315	30	24	15	14	28	5.19	2884	1	0	0	648.355	1294.7	2	1293.62	1.0777	0	38.78	0.026	MVNHFVQEFK	Oxidation (M)	0.2000000000.0	1657.1724.1724.2.dta
1657	Achn290011	70-kDa heat shock protein; contains IPR013126 (Heat shock protein 70 family)	760	70315	30	24	15	14	28	5.19	3002	1	0	0	665.628	1329.24	2	1328.61	0.6348	0	50.13	0.0026	FEELNMDLFR	Oxidation (M)	0.0000020000.0	1657.2119.2119.2.dta
1657	Achn290011	70-kDa heat shock protein; contains IPR013126 (Heat shock protein 70 family)	760	70315	30	24	15	14	28	5.19	3003	1	0	0	665.774	1329.53	2	1328.61	0.926	0	33.29	0.1	FEELNMDLFR	Oxidation (M)	0.0000020000.0	1657.2553.2553.2.dta
1657	Achn290011	70-kDa heat shock protein; contains IPR013126 (Heat shock protein 70 family)	760	70315	30	24	15	14	28	5.19	3087	1	0	0	680.393	1358.77	2	1357.61	1.1634	0	36.63	0.044	NALENYAYNMR			1657.2477.2477.2.dta
1657	Achn290011	70-kDa heat shock protein; contains IPR013126 (Heat shock protein 70 family)	760	70315	30	24	15	14	28	5.19	3132	1	0	0	687.463	1372.91	2	1373.6	-0.6925	0	39.99	0.024	NALENYAYNMR	Oxidation (M)	0.00000000020.0	1657.2201.2201.2.dta
1657	Achn290011	70-kDa heat shock protein; contains IPR013126 (Heat shock protein 70 family)	760	70315	30	24	15	14	28	5.19	3137	1	0	0	688.217	1374.42	2	1373.6	0.8153	0	52.59	0.0014	NALENYAYNMR	Oxidation (M)	0.00000000020.0	1657.1660.1660.2.dta
1657	Achn290011	70-kDa heat shock protein; contains IPR013126 (Heat shock protein 70 family)	760	70315	30	24	15	14	28	5.19	3163	1	0	0	693.766	1385.52	2	1385.72	-0.2042	0	35.93	0.054	ELESICNPIIAK			1657.2205.2205.2.dta
1657	Achn290011	70-kDa heat shock protein; contains IPR013126 (Heat shock protein 70 family)	760	70315	30	24	15	14	28	5.19	3166	1	0	0	694.043	1386.07	2	1385.72	0.3487	0	44.95	0.008	ELESICNPIIAK			1657.2006.2006.2.dta
1657	Achn290011	70-kDa heat shock protein; contains IPR013126 (Heat shock protein 70 family)	760	70315	30	24	15	14	28	5.19	3168	1	0	0	694.435	1386.86	2	1385.72	1.1336	0	37.82	0.034	ELESICNPIIAK			1657.2655.2655.2.dta
1657	Achn290011	70-kDa heat shock protein; contains IPR013126 (Heat shock protein 70 family)	760	70315	30	24	15	14	28	5.19	3266	2	0	1	713.095	1424.18	2	1425.76	-1.5822	0	46.42	0.0055	STVHDVVLVGGSTR			1657.1802.1802.2.dta
1657	Achn290011	70-kDa heat shock protein; contains IPR013126 (Heat shock protein 70 family)	760	70315	30	24	15	14	28	5.19	3270	1	0	1	714.123	1426.23	2	1425.76	0.4739	0	66.33	5.8e-05	STVHDVVLVGGSTR			1657.1563.1563.2.dta
1657	Achn290011	70-kDa heat shock protein; contains IPR013126 (Heat shock protein 70 family)	760	70315	30	24	15	14	28	5.19	3271	2	0	1	714.3	1426.59	2	1425.76	0.8277	0	34.44	0.07	STVHDVVLVGGSTR			1657.1794.1794.2.dta
1657	Achn290011	70-kDa heat shock protein; contains IPR013126 (Heat shock protein 70 family)	760	70315	30	24	15	14	28	5.19	3388	1	0	0	737.693	1473.37	2	1472.68	0.6922	0	90.71	2.1e-07	TTPSYVGFTDTER			1657.1786.1786.2.dta
1657	Achn290011	70-kDa heat shock protein; contains IPR013126 (Heat shock protein 70 family)	760	70315	30	24	15	14	28	5.19	3711	1	0	0	830.818	1659.62	2	1658.89	0.7334	0	69.79	2e-05	IINEPTAAAIAYGLDK			1657.2167.2167.2.dta
1657	Achn290011	70-kDa heat shock protein; contains IPR013126 (Heat shock protein 70 family)	760	70315	30	24	15	14	28	5.19	3740	1	0	0	558.693	1673.06	3	1674.72	-1.6663	0	50.79	0.0016	ATAGDTHLGGEDFDNR			1657.1719.1719.3.dta
1657	Achn290011	70-kDa heat shock protein; contains IPR013126 (Heat shock protein 70 family)	760	70315	30	24	15	14	28	5.19	3744	1	0	0	559.408	1675.2	3	1674.72	0.4786	0	36.02	0.055	ATAGDTHLGGEDFDNR			1657.1461.1461.3.dta
1657	Achn290011	70-kDa heat shock protein; contains IPR013126 (Heat shock protein 70 family)	760	70315	30	24	15	14	28	5.19	3752	1	0	0	839.666	1677.32	2	1676.82	0.4986	0	36.98	0.045	NQVAMNPINTVFDAK	Oxidation (M)	0.000020000000000.0	1657.2227.2227.2.dta
1657	Achn290011	70-kDa heat shock protein; contains IPR013126 (Heat shock protein 70 family)	760	70315	30	24	15	14	28	5.19	3753	1	0	0	839.694	1677.37	2	1676.82	0.5537	0	38.18	0.034	NQVAMNPINTVFDAK	Oxidation (M)	0.000020000000000.0	1657.2465.2465.2.dta
1657	Achn390331	70-kDa heat shock protein; contains IPR013126 (Heat shock protein 70 family)	696	67963	24	17	14	13	25.4	5.28	2118	1	0	0	487.789	973.563	2	974.528	-0.9657	1	44.07	0.01	LSKEEIEK			1657.1222.1222.2.dta
1657	Achn390331	70-kDa heat shock protein; contains IPR013126 (Heat shock protein 70 family)	696	67963	24	17	14	13	25.4	5.28	2122	3	0	0	975.758	974.75	1	974.528	0.222	1	30.63	0.3	LSKEEIEK			1657.1177.1177.1.dta
1657	Achn390331	70-kDa heat shock protein; contains IPR013126 (Heat shock protein 70 family)	696	67963	24	17	14	13	25.4	5.28	2243	1	0	0	516.182	1030.35	2	1029.56	0.7928	1	48.58	0.004	TRDNNLLGK			1657.1285.1285.2.dta
1657	Achn390331	70-kDa heat shock protein; contains IPR013126 (Heat shock protein 70 family)	696	67963	24	17	14	13	25.4	5.28	2460	2	0	0	571.658	1141.3	2	1140.55	0.7534	1	31.94	0.17	MVQEAEKYK	Oxidation (M)	0.200000000.0	1657.1161.1161.2.dta
1657	Achn390331	70-kDa heat shock protein; contains IPR013126 (Heat shock protein 70 family)	696	67963	24	17	14	13	25.4	5.28	2687	1	0	0	1228.77	1227.76	1	1227.62	0.1403	0	38.59	0.029	VEIIANDQGNR			1657.1435.1435.1.dta
1657	Achn390331	70-kDa heat shock protein; contains IPR013126 (Heat shock protein 70 family)	696	67963	24	17	14	13	25.4	5.28	2691	1	0	0	615.705	1229.4	2	1227.62	1.7756	0	32.53	0.14	VEIIANDQGNR			1657.2384.2384.2.dta
1657	Achn390331	70-kDa heat shock protein; contains IPR013126 (Heat shock protein 70 family)	696	67963	24	17	14	13	25.4	5.28	2746	1	0	0	624.944	1247.87	2	1246.63	1.2405	0	45.39	0.0079	DAGVISGLNVMR	Oxidation (M)	0.000000000020.0	1657.1826.1826.2.dta
1657	Achn390331	70-kDa heat shock protein; contains IPR013126 (Heat shock protein 70 family)	696	67963	24	17	14	13	25.4	5.28	2837	1	0	0	640.062	1278.11	2	1277.62	0.4878	0	35.88	0.069	MVNHFVQEFK			1657.1771.1771.2.dta
1657	Achn390331	70-kDa heat shock protein; contains IPR013126 (Heat shock protein 70 family)	696	67963	24	17	14	13	25.4	5.28	2884	1	0	0	648.355	1294.7	2	1293.62	1.0777	0	38.78	0.026	MVNHFVQEFK	Oxidation (M)	0.2000000000.0	1657.1724.1724.2.dta
1657	Achn390331	70-kDa heat shock protein; contains IPR013126 (Heat shock protein 70 family)	696	67963	24	17	14	13	25.4	5.28	3002	1	0	0	665.628	1329.24	2	1328.61	0.6348	0	50.13	0.0026	FEELNMDLFR	Oxidation (M)	0.0000020000.0	1657.2119.2119.2.dta
1657	Achn390331	70-kDa heat shock protein; contains IPR013126 (Heat shock protein 70 family)	696	67963	24	17	14	13	25.4	5.28	3003	1	0	0	665.774	1329.53	2	1328.61	0.926	0	33.29	0.1	FEELNMDLFR	Oxidation (M)	0.0000020000.0	1657.2553.2553.2.dta
1657	Achn390331	70-kDa heat shock protein; contains IPR013126 (Heat shock protein 70 family)	696	67963	24	17	14	13	25.4	5.28	3163	1	0	0	693.766	1385.52	2	1385.72	-0.2042	0	35.93	0.054	ELESICNPIIAK			1657.2205.2205.2.dta
1657	Achn390331	70-kDa heat shock protein; contains IPR013126 (Heat shock protein 70 family)	696	67963	24	17	14	13	25.4	5.28	3166	1	0	0	694.043	1386.07	2	1385.72	0.3487	0	44.95	0.008	ELESICNPIIAK			1657.2006.2006.2.dta
1657	Achn390331	70-kDa heat shock protein; contains IPR013126 (Heat shock protein 70 family)	696	67963	24	17	14	13	25.4	5.28	3168	1	0	0	694.435	1386.86	2	1385.72	1.1336	0	37.82	0.034	ELESICNPIIAK			1657.2655.2655.2.dta
1657	Achn390331	70-kDa heat shock protein; contains IPR013126 (Heat shock protein 70 family)	696	67963	24	17	14	13	25.4	5.28	3237	1	0	0	706.997	1411.98	2	1411.74	0.2376	0	35.06	0.074	SSVHDVVLVGGSTR			1657.2110.2110.2.dta
1657	Achn390331	70-kDa heat shock protein; contains IPR013126 (Heat shock protein 70 family)	696	67963	24	17	14	13	25.4	5.28	3239	1	0	0	707.442	1412.87	2	1411.74	1.1273	0	67.75	3.4e-05	SSVHDVVLVGGSTR			1657.1544.1544.2.dta
1657	Achn390331	70-kDa heat shock protein; contains IPR013126 (Heat shock protein 70 family)	696	67963	24	17	14	13	25.4	5.28	3425	1	0	0	744.384	1486.75	2	1486.69	0.0602	0	51.51	0.0013	TTPSYVAFTDTER			1657.2576.2576.2.dta
1657	Achn390331	70-kDa heat shock protein; contains IPR013126 (Heat shock protein 70 family)	696	67963	24	17	14	13	25.4	5.28	3427	1	0	0	744.441	1486.87	2	1486.69	0.1724	0	71.83	1.2e-05	TTPSYVAFTDTER			1657.1910.1910.2.dta
1657	Achn390331	70-kDa heat shock protein; contains IPR013126 (Heat shock protein 70 family)	696	67963	24	17	14	13	25.4	5.28	3429	1	0	0	744.688	1487.36	2	1486.69	0.6672	0	65.51	6.8e-05	TTPSYVAFTDTER			1657.2125.2125.2.dta
1657	Achn390331	70-kDa heat shock protein; contains IPR013126 (Heat shock protein 70 family)	696	67963	24	17	14	13	25.4	5.28	3624	1	1	0	793.937	1585.86	2	1584.77	1.0895	0	60.32	0.00016	QFSAEEISSMVLTK	Oxidation (M)	0.00000000020000.0	1657.2082.2082.2.dta
1657	Achn390331	70-kDa heat shock protein; contains IPR013126 (Heat shock protein 70 family)	696	67963	24	17	14	13	25.4	5.28	3711	1	0	0	830.818	1659.62	2	1658.89	0.7334	0	69.79	2e-05	IINEPTAAAIAYGLDK			1657.2167.2167.2.dta
1657	Achn390331	70-kDa heat shock protein; contains IPR013126 (Heat shock protein 70 family)	696	67963	24	17	14	13	25.4	5.28	3740	1	0	0	558.693	1673.06	3	1674.72	-1.6663	0	50.79	0.0016	ATAGDTHLGGEDFDNR			1657.1719.1719.3.dta
1657	Achn390331	70-kDa heat shock protein; contains IPR013126 (Heat shock protein 70 family)	696	67963	24	17	14	13	25.4	5.28	3744	1	0	0	559.408	1675.2	3	1674.72	0.4786	0	36.02	0.055	ATAGDTHLGGEDFDNR			1657.1461.1461.3.dta
1657	Achn390331	70-kDa heat shock protein; contains IPR013126 (Heat shock protein 70 family)	696	67963	24	17	14	13	25.4	5.28	3996	1	0	0	601.868	1802.58	3	1801.9	0.6834	1	39.26	0.024	MDKSSVHDVVLVGGSTR	Oxidation (M)	0.20000000000000000.0	1657.1503.1503.3.dta
1657	Achn031911	Heat shock 70 kDa protein C; contains IPR013126 (Heat shock protein 70 family)	670	80312	14	10	13	9	20.3	5.35	1710	1	0	0	773.648	772.641	1	771.449	1.1918	0	36.47	0.088	NTVIPTK			1657.1290.1290.1.dta
1657	Achn031911	Heat shock 70 kDa protein C; contains IPR013126 (Heat shock protein 70 family)	670	80312	14	10	13	9	20.3	5.35	2079	1	0	0	480.555	959.095	2	958.483	0.6117	0	35.81	0.093	IMEYFIK	Oxidation (M)	0.0200000.0	1657.1931.1931.2.dta
1657	Achn031911	Heat shock 70 kDa protein C; contains IPR013126 (Heat shock protein 70 family)	670	80312	14	10	13	9	20.3	5.35	2158	1	0	0	496.143	990.272	2	988.482	1.7896	0	58.73	0.00045	LSQEEIDR			1657.1309.1309.2.dta
1657	Achn031911	Heat shock 70 kDa protein C; contains IPR013126 (Heat shock protein 70 family)	670	80312	14	10	13	9	20.3	5.35	2228	1	0	0	512.399	1022.78	2	1024.54	-1.7569	0	42.14	0.017	ALSSQHQVR			1657.1059.1059.2.dta
1657	Achn031911	Heat shock 70 kDa protein C; contains IPR013126 (Heat shock protein 70 family)	670	80312	14	10	13	9	20.3	5.35	2351	1	0	0	548.037	1094.06	2	1092.58	1.4773	1	34.39	0.11	ETAEAFLGKK			1657.1580.1580.2.dta
1657	Achn031911	Heat shock 70 kDa protein C; contains IPR013126 (Heat shock protein 70 family)	670	80312	14	10	13	9	20.3	5.35	2673	1	0	0	612.857	1223.7	2	1223.62	0.0781	1	64.97	6.4e-05	MKETAEAFLGK			1657.1706.1706.2.dta
1657	Achn031911	Heat shock 70 kDa protein C; contains IPR013126 (Heat shock protein 70 family)	670	80312	14	10	13	9	20.3	5.35	2677	1	0	0	409.274	1224.8	3	1223.62	1.1782	1	39.96	0.022	MKETAEAFLGK			1657.1694.1694.3.dta
1657	Achn031911	Heat shock 70 kDa protein C; contains IPR013126 (Heat shock protein 70 family)	670	80312	14	10	13	9	20.3	5.35	2879	1	0	0	647.973	1293.93	2	1295.61	-1.6835	0	67.47	4.5e-05	FEELNNDLFR			1657.2100.2100.2.dta
1657	Achn031911	Heat shock 70 kDa protein C; contains IPR013126 (Heat shock protein 70 family)	670	80312	14	10	13	9	20.3	5.35	3459	1	0	0	500.522	1498.55	3	1499.79	-1.2486	0	34.42	0.076	NQIDEIVLVGGSTR			1657.2060.2060.3.dta
1657	Achn031911	Heat shock 70 kDa protein C; contains IPR013126 (Heat shock protein 70 family)	670	80312	14	10	13	9	20.3	5.35	3481	1	0	0	755.246	1508.48	2	1507.73	0.7462	0	68.59	3.2e-05	ITPSWVAFTDSER			1657.2196.2196.2.dta
1657	Achn031911	Heat shock 70 kDa protein C; contains IPR013126 (Heat shock protein 70 family)	670	80312	14	10	13	9	20.3	5.35	3537	1	0	0	769.701	1537.39	2	1535.74	1.6437	0	41.73	0.016	NGHVEIIANDQGNR			1657.1498.1498.2.dta
1657	Achn031911	Heat shock 70 kDa protein C; contains IPR013126 (Heat shock protein 70 family)	670	80312	14	10	13	9	20.3	5.35	3711	1	0	0	830.818	1659.62	2	1658.89	0.7334	0	69.79	2e-05	IINEPTAAAIAYGLDK			1657.2167.2167.2.dta
1657	Achn031911	Heat shock 70 kDa protein C; contains IPR013126 (Heat shock protein 70 family)	670	80312	14	10	13	9	20.3	5.35	4102	1	0	0	931.844	1861.67	2	1860.94	0.7336	0	78.86	2.4e-06	EVEAVCNPIITAVYQR			1657.2235.2235.2.dta
1657	Achn031911	Heat shock 70 kDa protein C; contains IPR013126 (Heat shock protein 70 family)	670	80312	14	10	13	9	20.3	5.35	4599	1	1	1	821.462	2461.36	3	2459.99	1.374	1	41.65	0.0078	EALEWMDDNQSAEKEDYDEK	Oxidation (M)	0.00000200000000000000.0	1657.1687.1687.3.dta
1657	Achn163921	70-kDa heat shock protein; contains IPR013126 (Heat shock protein 70 family)	397	61154	15	12	8	6	15	5.52	2243	1	0	0	516.182	1030.35	2	1029.56	0.7928	1	48.58	0.004	TRDNNLLGK			1657.1285.1285.2.dta
1657	Achn163921	70-kDa heat shock protein; contains IPR013126 (Heat shock protein 70 family)	397	61154	15	12	8	6	15	5.52	2460	2	0	0	571.658	1141.3	2	1140.55	0.7534	1	31.94	0.17	MVQEAEKYK	Oxidation (M)	0.200000000.0	1657.1161.1161.2.dta
1657	Achn163921	70-kDa heat shock protein; contains IPR013126 (Heat shock protein 70 family)	397	61154	15	12	8	6	15	5.52	2837	1	0	0	640.062	1278.11	2	1277.62	0.4878	0	35.88	0.069	MVNHFVQEFK			1657.1771.1771.2.dta
1657	Achn163921	70-kDa heat shock protein; contains IPR013126 (Heat shock protein 70 family)	397	61154	15	12	8	6	15	5.52	2840	1	0	0	640.682	1279.35	2	1279.67	-0.316	0	55.18	0.00079	EIAEAYLGSTVK			1657.2405.2405.2.dta
1657	Achn163921	70-kDa heat shock protein; contains IPR013126 (Heat shock protein 70 family)	397	61154	15	12	8	6	15	5.52	2843	1	0	0	1280.83	1279.82	1	1279.67	0.1538	0	57.19	0.00041	EIAEAYLGSTVK			1657.1820.1820.1.dta
1657	Achn163921	70-kDa heat shock protein; contains IPR013126 (Heat shock protein 70 family)	397	61154	15	12	8	6	15	5.52	2846	1	0	0	641.265	1280.52	2	1279.67	0.8495	0	56.33	0.00047	EIAEAYLGSTVK			1657.1970.1970.2.dta
1657	Achn163921	70-kDa heat shock protein; contains IPR013126 (Heat shock protein 70 family)	397	61154	15	12	8	6	15	5.52	2848	1	0	0	641.521	1281.03	2	1279.67	1.361	0	37.67	0.044	EIAEAYLGSTVK			1657.2616.2616.2.dta
1657	Achn163921	70-kDa heat shock protein; contains IPR013126 (Heat shock protein 70 family)	397	61154	15	12	8	6	15	5.52	2849	1	0	0	641.526	1281.04	2	1279.67	1.3716	0	51.82	0.0017	EIAEAYLGSTVK			1657.2220.2220.2.dta
1657	Achn163921	70-kDa heat shock protein; contains IPR013126 (Heat shock protein 70 family)	397	61154	15	12	8	6	15	5.52	2884	1	0	0	648.355	1294.7	2	1293.62	1.0777	0	38.78	0.026	MVNHFVQEFK	Oxidation (M)	0.2000000000.0	1657.1724.1724.2.dta
1657	Achn163921	70-kDa heat shock protein; contains IPR013126 (Heat shock protein 70 family)	397	61154	15	12	8	6	15	5.52	3172	1	1	1	695	1387.99	2	1389.6	-1.6123	0	30.64	0.22	NALENYSYNMR	Oxidation (M)	0.00000000020.0	1657.1723.1723.2.dta
1657	Achn163921	70-kDa heat shock protein; contains IPR013126 (Heat shock protein 70 family)	397	61154	15	12	8	6	15	5.52	3594	1	0	0	783.158	1564.3	2	1563.79	0.5157	0	62.81	0.00012	QFAAEEISSMVLIK	Gln->pyro-Glu (N-term Q); Oxidation (M)	1.00000000020000.0	1657.2417.2417.2.dta
1657	Achn163921	70-kDa heat shock protein; contains IPR013126 (Heat shock protein 70 family)	397	61154	15	12	8	6	15	5.52	3616	1	0	0	791.791	1581.57	2	1580.81	0.7555	0	86.69	4.4e-07	QFAAEEISSMVLIK	Oxidation (M)	0.00000000020000.0	1657.2135.2135.2.dta
1657	Achn163921	70-kDa heat shock protein; contains IPR013126 (Heat shock protein 70 family)	397	61154	15	12	8	6	15	5.52	3621	1	0	0	793.21	1584.4	2	1582.8	1.6024	1	54.52	0.00081	MREIAEAYLGSTVK	Oxidation (M)	0.20000000000000.0	1657.1750.1750.2.dta
1657	Achn163921	70-kDa heat shock protein; contains IPR013126 (Heat shock protein 70 family)	397	61154	15	12	8	6	15	5.52	3740	1	0	0	558.693	1673.06	3	1674.72	-1.6663	0	50.79	0.0016	ATAGDTHLGGEDFDNR			1657.1719.1719.3.dta
1657	Achn163921	70-kDa heat shock protein; contains IPR013126 (Heat shock protein 70 family)	397	61154	15	12	8	6	15	5.52	3744	1	0	0	559.408	1675.2	3	1674.72	0.4786	0	36.02	0.055	ATAGDTHLGGEDFDNR			1657.1461.1461.3.dta
1657	Achn219371	Heat shock 70 kDa protein C; contains IPR013126 (Heat shock protein 70 family)	237	73354	6	4	5	4	8.9	5.09	1710	1	0	0	773.648	772.641	1	771.449	1.1918	0	36.47	0.088	NTVIPTK			1657.1290.1290.1.dta
1657	Achn219371	Heat shock 70 kDa protein C; contains IPR013126 (Heat shock protein 70 family)	237	73354	6	4	5	4	8.9	5.09	2571	1	1	1	592.786	1183.56	2	1182.67	0.8856	0	41.01	0.016	DAGVIAGLNVVR			1657.1914.1914.2.dta
1657	Achn219371	Heat shock 70 kDa protein C; contains IPR013126 (Heat shock protein 70 family)	237	73354	6	4	5	4	8.9	5.09	3002	1	0	0	665.628	1329.24	2	1328.61	0.6348	0	50.13	0.0026	FEELNMDLFR	Oxidation (M)	0.0000020000.0	1657.2119.2119.2.dta
1657	Achn219371	Heat shock 70 kDa protein C; contains IPR013126 (Heat shock protein 70 family)	237	73354	6	4	5	4	8.9	5.09	3003	1	0	0	665.774	1329.53	2	1328.61	0.926	0	33.29	0.1	FEELNMDLFR	Oxidation (M)	0.0000020000.0	1657.2553.2553.2.dta
1657	Achn219371	Heat shock 70 kDa protein C; contains IPR013126 (Heat shock protein 70 family)	237	73354	6	4	5	4	8.9	5.09	3537	1	0	0	769.701	1537.39	2	1535.74	1.6437	0	41.73	0.016	NGHVEIIANDQGNR			1657.1498.1498.2.dta
1657	Achn219371	Heat shock 70 kDa protein C; contains IPR013126 (Heat shock protein 70 family)	237	73354	6	4	5	4	8.9	5.09	3711	1	0	0	830.818	1659.62	2	1658.89	0.7334	0	69.79	2e-05	IINEPTAAAIAYGLDK			1657.2167.2167.2.dta
1657	Achn268001	Peptidyl-prolyl cis-trans isomerase; contains IPR001179 (Peptidyl-prolyl cis-trans isomerase, FKBP-type, domain), IPR011990 (Tetratricopeptide-like helical), IPR023566 (Peptidyl-prolyl cis-trans isomerase, FKBP-type)	113	64593	3	2	3	2	5.1	5.03	2059	1	1	1	473.612	945.21	2	944.518	0.6924	0	39.41	0.041	LEDGTLVAK			1657.1425.1425.2.dta
1657	Achn268001	Peptidyl-prolyl cis-trans isomerase; contains IPR001179 (Peptidyl-prolyl cis-trans isomerase, FKBP-type, domain), IPR011990 (Tetratricopeptide-like helical), IPR023566 (Peptidyl-prolyl cis-trans isomerase, FKBP-type)	113	64593	3	2	3	2	5.1	5.03	2339	1	1	1	546.095	1090.18	2	1089.62	0.5576	0	31.87	0.21	FTLGQGQVIK			1657.1832.1832.2.dta
1657	Achn268001	Peptidyl-prolyl cis-trans isomerase; contains IPR001179 (Peptidyl-prolyl cis-trans isomerase, FKBP-type, domain), IPR011990 (Tetratricopeptide-like helical), IPR023566 (Peptidyl-prolyl cis-trans isomerase, FKBP-type)	113	64593	3	2	3	2	5.1	5.03	2444	1	1	1	568.344	1134.67	2	1134.58	0.0964	1	41.83	0.016	TVTEVTDDKK			1657.1058.1058.2.dta
1680	Achn040121	70-kDa heat shock protein; contains IPR013126 (Heat shock protein 70 family)	266	71596	5	4	5	4	10.3	5.03	3194	1	1	1	688.139	1374.26	2	1373.6	0.6604	0	31	0.21	NALENYAYNMR	Oxidation (M)	0.00000000020.0	1680.2376.2376.2.dta
1680	Achn040121	70-kDa heat shock protein; contains IPR013126 (Heat shock protein 70 family)	266	71596	5	4	5	4	10.3	5.03	3217	1	1	1	694.121	1386.23	2	1385.72	0.5045	0	43.02	0.013	ELESICNPIIAK			1680.1872.1872.2.dta
1680	Achn040121	70-kDa heat shock protein; contains IPR013126 (Heat shock protein 70 family)	266	71596	5	4	5	4	10.3	5.03	3415	1	1	1	744.166	1486.32	2	1486.69	-0.3758	0	80.36	2.2e-06	TTPSYVAFTDTER			1680.1812.1812.2.dta
1680	Achn040121	70-kDa heat shock protein; contains IPR013126 (Heat shock protein 70 family)	266	71596	5	4	5	4	10.3	5.03	3688	1	1	1	838.56	1675.11	2	1674.72	0.3816	0	52.25	0.0013	ATAGDTHLGGEDFDNR			1680.1472.1472.2.dta
1680	Achn040121	70-kDa heat shock protein; contains IPR013126 (Heat shock protein 70 family)	266	71596	5	4	5	4	10.3	5.03	3698	1	1	1	839.812	1677.61	2	1676.82	0.7895	0	62.33	0.00012	NQVAMNPINTVFDAK	Oxidation (M)	0.000020000000000.0	1680.2008.2008.2.dta
1680	Achn017141	Glycine--tRNA ligase; contains IPR027031 (Glycyl-tRNA synthetase/DNA polymerase subunit gamma-2)	179	71190	3	3	3	3	4.6	6.09	2374	1	1	1	515.374	1028.73	2	1028.56	0.1711	0	52.8	0.0014	QAVVNTLER			1680.1454.1454.2.dta
1680	Achn017141	Glycine--tRNA ligase; contains IPR027031 (Glycyl-tRNA synthetase/DNA polymerase subunit gamma-2)	179	71190	3	3	3	3	4.6	6.09	2441	1	1	1	531.364	1060.71	2	1060.51	0.1991	0	80.9	2.2e-06	EDQVSGLSAR			1680.1366.1366.2.dta
1680	Achn017141	Glycine--tRNA ligase; contains IPR027031 (Glycyl-tRNA synthetase/DNA polymerase subunit gamma-2)	179	71190	3	3	3	3	4.6	6.09	2565	1	1	1	568.494	1134.97	2	1133.55	1.4262	0	47.33	0.0056	GGDEQLNVFR			1680.1803.1803.2.dta
1686	Achn271321	Glycine--tRNA ligase; contains IPR027031 (Glycyl-tRNA synthetase/DNA polymerase subunit gamma-2)	347	71267	8	8	7	7	12.6	6.02	2362	1	1	1	507.085	1012.16	2	1011.53	0.6211	0	39.69	0.031	QAVVNTLER	Gln->pyro-Glu (N-term Q)	1.000000000.0	1686.1779.1779.2.dta
1686	Achn271321	Glycine--tRNA ligase; contains IPR027031 (Glycyl-tRNA synthetase/DNA polymerase subunit gamma-2)	347	71267	8	8	7	7	12.6	6.02	2422	1	1	1	521.14	1040.27	2	1039.56	0.7115	0	43.74	0.011	SLTATGISYK			1686.1599.1599.2.dta
1686	Achn271321	Glycine--tRNA ligase; contains IPR027031 (Glycyl-tRNA synthetase/DNA polymerase subunit gamma-2)	347	71267	8	8	7	7	12.6	6.02	2568	1	1	1	566.892	1131.77	2	1133.55	-1.7764	0	42.27	0.016	GGDEQLNVFR			1686.1848.1848.2.dta
1686	Achn271321	Glycine--tRNA ligase; contains IPR027031 (Glycyl-tRNA synthetase/DNA polymerase subunit gamma-2)	347	71267	8	8	7	7	12.6	6.02	2575	1	1	1	568.011	1134.01	2	1133.55	0.4601	0	39.29	0.037	GGDEQLNVFR			1686.1839.1839.2.dta
1686	Achn271321	Glycine--tRNA ligase; contains IPR027031 (Glycyl-tRNA synthetase/DNA polymerase subunit gamma-2)	347	71267	8	8	7	7	12.6	6.02	2671	1	1	1	586.911	1171.81	2	1171.64	0.1625	0	82.75	1.4e-06	VNVEEVASVVK			1686.1911.1911.2.dta
1686	Achn271321	Glycine--tRNA ligase; contains IPR027031 (Glycyl-tRNA synthetase/DNA polymerase subunit gamma-2)	347	71267	8	8	7	7	12.6	6.02	2951	1	1	1	642.74	1283.47	2	1284.67	-1.2015	1	42.03	0.014	LERDPNITAEK			1686.1281.1281.2.dta
1686	Achn271321	Glycine--tRNA ligase; contains IPR027031 (Glycyl-tRNA synthetase/DNA polymerase subunit gamma-2)	347	71267	8	8	7	7	12.6	6.02	3143	1	1	1	679.68	1357.35	2	1355.59	1.7514	0	56.63	0.00057	MVTEALESMGEK	2 Oxidation (M)	0.200000002000.0	1686.1373.1373.2.dta
1686	Achn271321	Glycine--tRNA ligase; contains IPR027031 (Glycyl-tRNA synthetase/DNA polymerase subunit gamma-2)	347	71267	8	8	7	7	12.6	6.02	3596	1	1	1	812.543	1623.07	2	1622.78	0.2945	0	42.49	0.012	GVAGLYDYGPPGCAVK			1686.1889.1889.2.dta
1691	Achn271321	Glycine--tRNA ligase; contains IPR027031 (Glycyl-tRNA synthetase/DNA polymerase subunit gamma-2)	276	71267	8	7	6	5	10.7	6.02	2370	1	1	0	502.763	1003.51	2	1003.55	-0.0443	0	34.34	0.097	IDITGTSIGK			1691.1682.1682.2.dta
1691	Achn271321	Glycine--tRNA ligase; contains IPR027031 (Glycyl-tRNA synthetase/DNA polymerase subunit gamma-2)	276	71267	8	7	6	5	10.7	6.02	2381	1	1	0	506.072	1010.13	2	1011.53	-1.4048	0	42.63	0.015	QAVVNTLER	Gln->pyro-Glu (N-term Q)	1.000000000.0	1691.1762.1762.2.dta
1691	Achn271321	Glycine--tRNA ligase; contains IPR027031 (Glycyl-tRNA synthetase/DNA polymerase subunit gamma-2)	276	71267	8	7	6	5	10.7	6.02	2385	1	1	0	507.203	1012.39	2	1011.53	0.8563	0	36.58	0.049	QAVVNTLER	Gln->pyro-Glu (N-term Q)	1.000000000.0	1691.1759.1759.2.dta
1691	Achn271321	Glycine--tRNA ligase; contains IPR027031 (Glycyl-tRNA synthetase/DNA polymerase subunit gamma-2)	276	71267	8	7	6	5	10.7	6.02	2419	1	1	0	515.444	1028.87	2	1028.56	0.3114	0	41.45	0.023	QAVVNTLER			1691.1478.1478.2.dta
1691	Achn271321	Glycine--tRNA ligase; contains IPR027031 (Glycyl-tRNA synthetase/DNA polymerase subunit gamma-2)	276	71267	8	7	6	5	10.7	6.02	2438	1	1	1	520.918	1039.82	2	1039.56	0.2659	0	40.43	0.025	SLTATGISYK			1691.1590.1590.2.dta
1691	Achn271321	Glycine--tRNA ligase; contains IPR027031 (Glycyl-tRNA synthetase/DNA polymerase subunit gamma-2)	276	71267	8	7	6	5	10.7	6.02	2683	1	1	1	587.148	1172.28	2	1171.64	0.6364	0	58.77	0.0004	VNVEEVASVVK			1691.1906.1906.2.dta
1691	Achn271321	Glycine--tRNA ligase; contains IPR027031 (Glycyl-tRNA synthetase/DNA polymerase subunit gamma-2)	276	71267	8	7	6	5	10.7	6.02	2969	1	1	1	643.471	1284.93	2	1284.67	0.2595	1	37.18	0.051	LERDPNITAEK			1691.1276.1276.2.dta
1691	Achn271321	Glycine--tRNA ligase; contains IPR027031 (Glycyl-tRNA synthetase/DNA polymerase subunit gamma-2)	276	71267	8	7	6	5	10.7	6.02	3634	1	1	0	812.792	1623.57	2	1622.78	0.7923	0	62.49	0.00012	GVAGLYDYGPPGCAVK			1691.1890.1890.2.dta
1691	Achn114311	Glycine--tRNA ligase; contains IPR027031 (Glycyl-tRNA synthetase/DNA polymerase subunit gamma-2)	243	69315	7	5	5	3	8.9	5.96	2045	1	1	1	418.442	834.87	2	835.422	-0.5517	0	32.2	0.22	NMVTISR	Oxidation (M)	0.0200000.0	1691.1234.1234.2.dta
1691	Achn114311	Glycine--tRNA ligase; contains IPR027031 (Glycyl-tRNA synthetase/DNA polymerase subunit gamma-2)	243	69315	7	5	5	3	8.9	5.96	2370	1	0	0	502.763	1003.51	2	1003.55	-0.0443	0	34.34	0.097	IDITGTSIGK			1691.1682.1682.2.dta
1691	Achn114311	Glycine--tRNA ligase; contains IPR027031 (Glycyl-tRNA synthetase/DNA polymerase subunit gamma-2)	243	69315	7	5	5	3	8.9	5.96	2381	1	0	0	506.072	1010.13	2	1011.53	-1.4048	0	42.63	0.015	QAVVNTLER	Gln->pyro-Glu (N-term Q)	1.000000000.0	1691.1762.1762.2.dta
1691	Achn114311	Glycine--tRNA ligase; contains IPR027031 (Glycyl-tRNA synthetase/DNA polymerase subunit gamma-2)	243	69315	7	5	5	3	8.9	5.96	2385	1	0	0	507.203	1012.39	2	1011.53	0.8563	0	36.58	0.049	QAVVNTLER	Gln->pyro-Glu (N-term Q)	1.000000000.0	1691.1759.1759.2.dta
1691	Achn114311	Glycine--tRNA ligase; contains IPR027031 (Glycyl-tRNA synthetase/DNA polymerase subunit gamma-2)	243	69315	7	5	5	3	8.9	5.96	2419	1	0	0	515.444	1028.87	2	1028.56	0.3114	0	41.45	0.023	QAVVNTLER			1691.1478.1478.2.dta
1691	Achn114311	Glycine--tRNA ligase; contains IPR027031 (Glycyl-tRNA synthetase/DNA polymerase subunit gamma-2)	243	69315	7	5	5	3	8.9	5.96	3289	1	1	1	706.144	1410.27	2	1409.64	0.631	0	74.13	9.5e-06	MVVEALEAMEEK	2 Oxidation (M)	0.200000002000.0	1691.1638.1638.2.dta
1691	Achn114311	Glycine--tRNA ligase; contains IPR027031 (Glycyl-tRNA synthetase/DNA polymerase subunit gamma-2)	243	69315	7	5	5	3	8.9	5.96	3634	1	0	0	812.792	1623.57	2	1622.78	0.7923	0	62.49	0.00012	GVAGLYDYGPPGCAVK			1691.1890.1890.2.dta
1691	Achn040121	70-kDa heat shock protein; contains IPR013126 (Heat shock protein 70 family)	130	71596	2	2	2	2	3.7	5.03	3207	1	1	1	688.139	1374.26	2	1373.6	0.6593	0	62.85	0.00014	NALENYAYNMR	Oxidation (M)	0.00000000020.0	1691.1695.1695.2.dta
1691	Achn040121	70-kDa heat shock protein; contains IPR013126 (Heat shock protein 70 family)	130	71596	2	2	2	2	3.7	5.03	3429	1	1	1	744.393	1486.77	2	1486.69	0.0773	0	67.36	3.3e-05	TTPSYVAFTDTER			1691.1822.1822.2.dta
1692	Achn114311	Glycine--tRNA ligase; contains IPR027031 (Glycyl-tRNA synthetase/DNA polymerase subunit gamma-2)	105	69315	2	2	2	2	4.3	5.96	2376	1	1	1	506.627	1011.24	2	1009.54	1.6942	0	44.61	0.0093	SLTAAGISYK			1692.1623.1623.2.dta
1692	Achn114311	Glycine--tRNA ligase; contains IPR027031 (Glycyl-tRNA synthetase/DNA polymerase subunit gamma-2)	105	69315	2	2	2	2	4.3	5.96	3609	1	1	0	812.283	1622.55	2	1622.78	-0.2257	0	63.08	0.0001	GVAGLYDYGPPGCAVK			1692.1884.1884.2.dta
1692	Achn017141	Glycine--tRNA ligase; contains IPR027031 (Glycyl-tRNA synthetase/DNA polymerase subunit gamma-2)	100	71190	2	2	2	2	4.3	6.09	2680	1	1	1	587.072	1172.13	2	1171.64	0.4851	0	37.16	0.058	VNVEEVASVVK			1692.1906.1906.2.dta
1692	Achn017141	Glycine--tRNA ligase; contains IPR027031 (Glycyl-tRNA synthetase/DNA polymerase subunit gamma-2)	100	71190	2	2	2	2	4.3	6.09	3609	1	0	0	812.283	1622.55	2	1622.78	-0.2257	0	63.08	0.0001	GVAGLYDYGPPGCAVK			1692.1884.1884.2.dta
1694	Achn109261	70-kDa heat shock protein; contains IPR013126 (Heat shock protein 70 family)	139	71569	3	3	3	3	5.4	5.06	2847	1	1	1	630.057	1258.1	2	1257.55	0.5455	0	46.47	0.0062	FTDATVQSDMK	Oxidation (M)	0.00000000020.0	1694.1297.1297.2.dta
1694	Achn109261	70-kDa heat shock protein; contains IPR013126 (Heat shock protein 70 family)	139	71569	3	3	3	3	5.4	5.06	3137	1	1	1	688.104	1374.19	2	1373.6	0.5899	0	55.06	0.00083	NALENYAYNMR	Oxidation (M)	0.00000000020.0	1694.1695.1695.2.dta
1694	Achn109261	70-kDa heat shock protein; contains IPR013126 (Heat shock protein 70 family)	139	71569	3	3	3	3	5.4	5.06	3314	1	1	1	744.303	1486.59	2	1486.69	-0.1024	0	36.98	0.04	TTPSYVAFTDTER			1694.1808.1808.2.dta
1697	Achn010071	Dynamin, putative; contains IPR000375 (Dynamin central domain), IPR001401 (Dynamin, GTPase domain), IPR020850 (GTPase effector domain, GED), IPR022812 (Dynamin), IPR027417 (P-loop containing nucleoside triphosphate hydrolase)	123	70231	3	2	3	2	5.3	7.66	2253	1	1	1	516.609	1031.2	2	1031.52	-0.3205	0	35.73	0.087	SIGETQELR			1697.1390.1390.2.dta
1697	Achn010071	Dynamin, putative; contains IPR000375 (Dynamin central domain), IPR001401 (Dynamin, GTPase domain), IPR020850 (GTPase effector domain, GED), IPR022812 (Dynamin), IPR027417 (P-loop containing nucleoside triphosphate hydrolase)	123	70231	3	2	3	2	5.3	7.66	2464	1	1	1	570.258	1138.5	2	1138.61	-0.109	0	45.88	0.0051	AGNPAAALALDR			1697.1771.1771.2.dta
1697	Achn010071	Dynamin, putative; contains IPR000375 (Dynamin central domain), IPR001401 (Dynamin, GTPase domain), IPR020850 (GTPase effector domain, GED), IPR022812 (Dynamin), IPR027417 (P-loop containing nucleoside triphosphate hydrolase)	123	70231	3	2	3	2	5.3	7.66	3212	1	1	1	696.146	1390.28	2	1389.67	0.6048	1	44.07	0.01	EIQDETDRVTGK			1697.1300.1300.2.dta
1707	Achn258421	ATP-binding cassette; contains IPR027417 (P-loop containing nucleoside triphosphate hydrolase)	156	67338	4	2	3	2	6	6.03	2389	1	1	1	492.246	982.477	2	981.561	0.9165	0	35.17	0.062	VALVGPNGAGK			1707.1434.1434.2.dta
1707	Achn258421	ATP-binding cassette; contains IPR027417 (P-loop containing nucleoside triphosphate hydrolase)	156	67338	4	2	3	2	6	6.03	3095	1	1	1	442.286	1323.84	3	1322.61	1.2222	1	35.93	0.054	LDAMDASTAEKR	Oxidation (M)	0.000200000000.0	1707.1194.1194.3.dta
1707	Achn258421	ATP-binding cassette; contains IPR027417 (P-loop containing nucleoside triphosphate hydrolase)	156	67338	4	2	3	2	6	6.03	3097	1	1	1	663.149	1324.28	2	1322.61	1.6704	1	56.26	0.0006	LDAMDASTAEKR	Oxidation (M)	0.000200000000.0	1707.1190.1190.2.dta
1707	Achn258421	ATP-binding cassette; contains IPR027417 (P-loop containing nucleoside triphosphate hydrolase)	156	67338	4	2	3	2	6	6.03	3587	1	1	1	811.685	1621.35	2	1619.76	1.5969	0	64.59	7.7e-05	LYTGNYDQYVQTR			1707.1780.1780.2.dta
1715	Achn373451	Chaperone DnaK; contains IPR013126 (Heat shock protein 70 family)	240	75119	4	4	4	4	7.8	5.29	2603	1	1	1	590.021	1178.03	2	1178.56	-0.5323	0	40.56	0.026	DAISGGTTQAMK			1715.1300.1300.2.dta
1715	Achn373451	Chaperone DnaK; contains IPR013126 (Heat shock protein 70 family)	240	75119	4	4	4	4	7.8	5.29	3280	1	1	1	723.702	1445.39	2	1443.74	1.6529	0	50.85	0.002	QFAAEEISAQVLR	Gln->pyro-Glu (N-term Q)	1.0000000000000.0	1715.2386.2386.2.dta
1715	Achn373451	Chaperone DnaK; contains IPR013126 (Heat shock protein 70 family)	240	75119	4	4	4	4	7.8	5.29	3478	1	1	1	777.346	1552.68	2	1551.76	0.9199	0	65.99	4.4e-05	QAVVNSENTFFSVK	Gln->pyro-Glu (N-term Q)	1.00000000000000.0	1715.2185.2185.2.dta
1715	Achn373451	Chaperone DnaK; contains IPR013126 (Heat shock protein 70 family)	240	75119	4	4	4	4	7.8	5.29	3751	1	1	1	863.008	1724	2	1722.88	1.1192	0	89.09	2.1e-07	IINEPTAASLAYGFEK			1715.2100.2100.2.dta
1715	Achn277251	Major latex-like protein; contains IPR000916 (Bet v I domain), IPR023393 (START-like domain)	97	17401	2	2	2	2	14.7	4.69	2816	1	1	1	631.458	1260.9	2	1260.61	0.2927	0	43.19	0.014	DIVEAIDEETK			1715.1963.1963.2.dta
1715	Achn277251	Major latex-like protein; contains IPR000916 (Bet v I domain), IPR023393 (START-like domain)	97	17401	2	2	2	2	14.7	4.69	3000	1	1	1	663.623	1325.23	2	1324.66	0.5738	0	53.44	0.0011	IVEGDLMELYK	Oxidation (M)	0.00000020000.0	1715.1931.1931.2.dta
1717	Achn244961	Putative polyvinylalcohol dehydrogenase; contains IPR011047 (Quinonprotein alcohol dehydrogenase-like superfamily)	187	57463	3	3	3	3	8.4	8.6	4374	1	1	1	511.579	1021.14	2	1021.5	-0.3549	0	63.64	0.00014	SGFAWALDR			1717.2110.2110.2.dta
1717	Achn244961	Putative polyvinylalcohol dehydrogenase; contains IPR011047 (Quinonprotein alcohol dehydrogenase-like superfamily)	187	57463	3	3	3	3	8.4	8.6	7492	1	1	1	845.244	1688.47	2	1686.97	1.5069	0	86.33	5e-07	SLVLIATGNLYSAPLR			1717_b.2389.2389.2.dta
1717	Achn244961	Putative polyvinylalcohol dehydrogenase; contains IPR011047 (Quinonprotein alcohol dehydrogenase-like superfamily)	187	57463	3	3	3	3	8.4	8.6	8741	1	1	1	720.561	2158.66	3	2156.98	1.6775	0	41.83	0.011	CVEPENHSNSMLGLDLGTGK			1717_b.2090.2090.3.dta
1726	Achn217001	V-type ATP synthase alpha chain; contains IPR022878 (V-type ATP synthase catalytic subunit A/alpha), IPR027417 (P-loop containing nucleoside triphosphate hydrolase)	546	69010	11	9	9	7	19.1	5.2	2399	1	1	1	510.622	1019.23	2	1018.54	0.6853	0	52.05	0.0021	LSGDVYIPR			1726.1696.1696.2.dta
1726	Achn217001	V-type ATP synthase alpha chain; contains IPR022878 (V-type ATP synthase catalytic subunit A/alpha), IPR027417 (P-loop containing nucleoside triphosphate hydrolase)	546	69010	11	9	9	7	19.1	5.2	2579	1	1	1	567.606	1133.2	2	1134.57	-1.3686	0	48.41	0.0047	LNEDLTAGFR			1726.1817.1817.2.dta
1726	Achn217001	V-type ATP synthase alpha chain; contains IPR022878 (V-type ATP synthase catalytic subunit A/alpha), IPR027417 (P-loop containing nucleoside triphosphate hydrolase)	546	69010	11	9	9	7	19.1	5.2	2582	1	1	1	568.673	1135.33	2	1134.57	0.7642	0	82.48	1.6e-06	LNEDLTAGFR			1726.1799.1799.2.dta
1726	Achn217001	V-type ATP synthase alpha chain; contains IPR022878 (V-type ATP synthase catalytic subunit A/alpha), IPR027417 (P-loop containing nucleoside triphosphate hydrolase)	546	69010	11	9	9	7	19.1	5.2	2851	1	1	1	628.369	1254.72	2	1254.69	0.0302	0	66.61	4.5e-05	LAADTPLLTGQR			1726.1717.1717.2.dta
1726	Achn217001	V-type ATP synthase alpha chain; contains IPR022878 (V-type ATP synthase catalytic subunit A/alpha), IPR027417 (P-loop containing nucleoside triphosphate hydrolase)	546	69010	11	9	9	7	19.1	5.2	3245	1	1	1	713.309	1424.6	2	1423.77	0.8318	0	37.81	0.03	ITYIAPAGQYSLK			1726.1857.1857.2.dta
1726	Achn217001	V-type ATP synthase alpha chain; contains IPR022878 (V-type ATP synthase catalytic subunit A/alpha), IPR027417 (P-loop containing nucleoside triphosphate hydrolase)	546	69010	11	9	9	7	19.1	5.2	3356	1	1	1	746.321	1490.63	2	1489.69	0.9332	0	34.49	0.07	FEDPAEGEDALVAK			1726.1743.1743.2.dta
1726	Achn217001	V-type ATP synthase alpha chain; contains IPR022878 (V-type ATP synthase catalytic subunit A/alpha), IPR027417 (P-loop containing nucleoside triphosphate hydrolase)	546	69010	11	9	9	7	19.1	5.2	3436	1	1	1	773.819	1545.62	2	1544.8	0.8247	0	68.92	2.5e-05	TTLVANTSNMPVAAR			1726.1637.1637.2.dta
1726	Achn217001	V-type ATP synthase alpha chain; contains IPR022878 (V-type ATP synthase catalytic subunit A/alpha), IPR027417 (P-loop containing nucleoside triphosphate hydrolase)	546	69010	11	9	9	7	19.1	5.2	3460	1	1	1	781.543	1561.07	2	1560.79	0.2794	0	81.4	1.7e-06	TTLVANTSNMPVAAR	Oxidation (M)	0.000000000200000.0	1726.1405.1405.2.dta
1726	Achn217001	V-type ATP synthase alpha chain; contains IPR022878 (V-type ATP synthase catalytic subunit A/alpha), IPR027417 (P-loop containing nucleoside triphosphate hydrolase)	546	69010	11	9	9	7	19.1	5.2	3599	1	1	1	838.001	1673.99	2	1673.76	0.2304	0	32.16	0.11	EDYLAQNAFTPYDK			1726.1940.1940.2.dta
1726	Achn217001	V-type ATP synthase alpha chain; contains IPR022878 (V-type ATP synthase catalytic subunit A/alpha), IPR027417 (P-loop containing nucleoside triphosphate hydrolase)	546	69010	11	9	9	7	19.1	5.2	3672	1	1	1	857.7	1713.39	2	1711.65	1.7368	0	88.45	2.9e-07	DMGYNVSMMADSTSR	3 Oxidation (M)	0.020000022000000.0	1726.1323.1323.2.dta
1726	Achn217001	V-type ATP synthase alpha chain; contains IPR022878 (V-type ATP synthase catalytic subunit A/alpha), IPR027417 (P-loop containing nucleoside triphosphate hydrolase)	546	69010	11	9	9	7	19.1	5.2	3818	1	1	1	906.935	1811.85	2	1810.86	0.9988	0	70.19	1.4e-05	LAEMPADSGYPAYLAAR	Oxidation (M)	0.00020000000000000.0	1726.1849.1849.2.dta
1726	Achn040121	70-kDa heat shock protein; contains IPR013126 (Heat shock protein 70 family)	465	71596	8	8	8	8	16	5.03	2750	1	1	1	605.187	1208.36	2	1209.59	-1.2294	0	61.39	0.00019	FTDASVQSDIK			1726.1492.1492.2.dta
1726	Achn040121	70-kDa heat shock protein; contains IPR013126 (Heat shock protein 70 family)	465	71596	8	8	8	8	16	5.03	2794	1	1	0	614.827	1227.64	2	1227.62	0.0188	0	57.85	0.00033	VEIIANDQGNR			1726.1384.1384.2.dta
1726	Achn040121	70-kDa heat shock protein; contains IPR013126 (Heat shock protein 70 family)	465	71596	8	8	8	8	16	5.03	2917	1	1	0	641.298	1280.58	2	1279.67	0.9156	0	69.13	2.4e-05	EIAEAYLGSTVK			1726.1752.1752.2.dta
1726	Achn040121	70-kDa heat shock protein; contains IPR013126 (Heat shock protein 70 family)	465	71596	8	8	8	8	16	5.03	3160	1	1	0	693.964	1385.91	2	1385.72	0.1903	0	36.4	0.051	ELESICNPIIAK			1726.1847.1847.2.dta
1726	Achn040121	70-kDa heat shock protein; contains IPR013126 (Heat shock protein 70 family)	465	71596	8	8	8	8	16	5.03	3350	1	1	0	745.2	1488.39	2	1486.69	1.6921	0	68.55	3.4e-05	TTPSYVAFTDTER			1726.1783.1783.2.dta
1726	Achn040121	70-kDa heat shock protein; contains IPR013126 (Heat shock protein 70 family)	465	71596	8	8	8	8	16	5.03	3464	1	1	0	783.048	1564.08	2	1563.79	0.2967	0	52	0.0014	QFAAEEISSMVLIK	Gln->pyro-Glu (N-term Q); Oxidation (M)	1.00000000020000.0	1726.2349.2349.2.dta
1726	Achn040121	70-kDa heat shock protein; contains IPR013126 (Heat shock protein 70 family)	465	71596	8	8	8	8	16	5.03	3601	1	1	0	838.866	1675.72	2	1674.72	0.9932	0	55.61	0.00047	ATAGDTHLGGEDFDNR			1726.1435.1435.2.dta
1726	Achn040121	70-kDa heat shock protein; contains IPR013126 (Heat shock protein 70 family)	465	71596	8	8	8	8	16	5.03	3607	1	1	0	840.309	1678.6	2	1676.82	1.7839	0	72.82	1.1e-05	NQVAMNPINTVFDAK	Oxidation (M)	0.000020000000000.0	1726.1983.1983.2.dta
1726	Achn109261	70-kDa heat shock protein; contains IPR013126 (Heat shock protein 70 family)	413	71569	8	8	7	7	13.9	5.06	2794	1	0	0	614.827	1227.64	2	1227.62	0.0188	0	57.85	0.00033	VEIIANDQGNR			1726.1384.1384.2.dta
1726	Achn109261	70-kDa heat shock protein; contains IPR013126 (Heat shock protein 70 family)	413	71569	8	8	7	7	13.9	5.06	2832	1	1	1	621.599	1241.18	2	1241.56	-0.3766	0	53.18	0.0013	FTDATVQSDMK			1726.1459.1459.2.dta
1726	Achn109261	70-kDa heat shock protein; contains IPR013126 (Heat shock protein 70 family)	413	71569	8	8	7	7	13.9	5.06	2861	1	1	1	630.193	1258.37	2	1257.55	0.8167	0	57.22	0.0005	FTDATVQSDMK	Oxidation (M)	0.00000000020.0	1726.1283.1283.2.dta
1726	Achn109261	70-kDa heat shock protein; contains IPR013126 (Heat shock protein 70 family)	413	71569	8	8	7	7	13.9	5.06	2917	1	0	0	641.298	1280.58	2	1279.67	0.9156	0	69.13	2.4e-05	EIAEAYLGSTVK			1726.1752.1752.2.dta
1726	Achn109261	70-kDa heat shock protein; contains IPR013126 (Heat shock protein 70 family)	413	71569	8	8	7	7	13.9	5.06	3160	1	0	0	693.964	1385.91	2	1385.72	0.1903	0	36.4	0.051	ELESICNPIIAK			1726.1847.1847.2.dta
1726	Achn109261	70-kDa heat shock protein; contains IPR013126 (Heat shock protein 70 family)	413	71569	8	8	7	7	13.9	5.06	3350	1	0	0	745.2	1488.39	2	1486.69	1.6921	0	68.55	3.4e-05	TTPSYVAFTDTER			1726.1783.1783.2.dta
1726	Achn109261	70-kDa heat shock protein; contains IPR013126 (Heat shock protein 70 family)	413	71569	8	8	7	7	13.9	5.06	3601	1	0	0	838.866	1675.72	2	1674.72	0.9932	0	55.61	0.00047	ATAGDTHLGGEDFDNR			1726.1435.1435.2.dta
1726	Achn109261	70-kDa heat shock protein; contains IPR013126 (Heat shock protein 70 family)	413	71569	8	8	7	7	13.9	5.06	3607	1	0	0	840.309	1678.6	2	1676.82	1.7839	0	72.82	1.1e-05	NQVAMNPINTVFDAK	Oxidation (M)	0.000020000000000.0	1726.1983.1983.2.dta
1726	Achn334081	Chaperone DnaK; contains IPR013126 (Heat shock protein 70 family)	212	68488	4	4	4	4	8.6	5.27	2822	1	1	1	619.4	1236.79	2	1235.55	1.2333	0	39.64	0.024	SSGGLSEDEIDK			1726.1397.1397.2.dta
1726	Achn334081	Chaperone DnaK; contains IPR013126 (Heat shock protein 70 family)	212	68488	4	4	4	4	8.6	5.27	3139	1	1	1	685.68	1369.34	2	1367.66	1.6881	0	55.67	0.0007	NNADTTIYSIEK			1726.1660.1660.2.dta
1726	Achn334081	Chaperone DnaK; contains IPR013126 (Heat shock protein 70 family)	212	68488	4	4	4	4	8.6	5.27	3321	1	1	1	738.206	1474.4	2	1473.75	0.6519	0	36.9	0.051	QAVTNPTNTLFGTK	Gln->pyro-Glu (N-term Q)	1.00000000000000.0	1726.2028.2028.2.dta
1726	Achn334081	Chaperone DnaK; contains IPR013126 (Heat shock protein 70 family)	212	68488	4	4	4	4	8.6	5.27	3785	1	1	1	897.571	1793.13	2	1792.9	0.2317	0	85.1	5.6e-07	SQVFSTAADNQTQVGIK			1726.1644.1644.2.dta
1728	Achn022471	Kiwellin; contains IPR014733 (Barwin-like endoglucanase)	195	23040	3	3	3	3	27.2	5.68	2891	1	1	1	654.612	1307.21	2	1306.62	0.5873	0	64.33	9.7e-05	NVGVVDITWSMA	Oxidation (M)	0.000000000020.0	1728.2211.2211.2.dta
1728	Achn022471	Kiwellin; contains IPR014733 (Barwin-like endoglucanase)	195	23040	3	3	3	3	27.2	5.68	3956	1	1	1	966.813	1931.61	2	1930.87	0.7381	0	37.38	0.034	SHPTYDCSPPVTSSTPAK			1728.1355.1355.2.dta
1728	Achn022471	Kiwellin; contains IPR014733 (Barwin-like endoglucanase)	195	23040	3	3	3	3	27.2	5.68	4398	1	1	1	1015.95	3044.82	3	3043.18	1.6485	0	93.28	4.5e-08	LTNNDFSEGGDGGGPSECDESYHSNNER			1728.1454.1454.3.dta
1728	Achn203341	70-kDa heat shock protein; contains IPR013126 (Heat shock protein 70 family)	121	54492	2	2	2	2	5.6	4.78	3300	1	1	0	744.866	1487.72	2	1486.69	1.0242	0	67.3	3.3e-05	TTPSYVAFTDTER			1728.1806.1806.2.dta
1728	Achn203341	70-kDa heat shock protein; contains IPR013126 (Heat shock protein 70 family)	121	54492	2	2	2	2	5.6	4.78	3568	1	1	1	833.116	1664.22	2	1662.8	1.4135	0	53.39	0.001	NQVAMNPVNTVFDAK	Oxidation (M)	0.000020000000000.0	1728.1888.1888.2.dta
1728	Achn107951	70 kDa heat shock protein; contains IPR013126 (Heat shock protein 70 family)	110	71417	2	2	2	2	3.7	5.17	2634	1	1	1	605.162	1208.31	2	1207.57	0.7364	0	42.48	0.015	YSDPSVQGDIK			1728.1442.1442.2.dta
1728	Achn107951	70 kDa heat shock protein; contains IPR013126 (Heat shock protein 70 family)	110	71417	2	2	2	2	3.7	5.17	3300	1	0	0	744.866	1487.72	2	1486.69	1.0242	0	67.3	3.3e-05	TTPSYVAFTDTER			1728.1806.1806.2.dta
1754	Achn277251	Major latex-like protein; contains IPR000916 (Bet v I domain), IPR023393 (START-like domain)	136	17401	2	2	2	2	14.7	4.69	5695	1	1	1	631.629	1261.24	2	1260.61	0.6352	0	66.98	5.8e-05	DIVEAIDEETK			1754.1951.1951.2.dta
1754	Achn277251	Major latex-like protein; contains IPR000916 (Bet v I domain), IPR023393 (START-like domain)	136	17401	2	2	2	2	14.7	4.69	6069	1	1	1	663.582	1325.15	2	1324.66	0.4917	0	68.93	3.2e-05	IVEGDLMELYK	Oxidation (M)	0.00000020000.0	1754_b.1936.1936.2.dta
1756	Achn010071	Dynamin, putative; contains IPR000375 (Dynamin central domain), IPR001401 (Dynamin, GTPase domain), IPR020850 (GTPase effector domain, GED), IPR022812 (Dynamin), IPR027417 (P-loop containing nucleoside triphosphate hydrolase)	179	70231	4	3	4	3	6.5	7.66	4233	1	1	1	486.068	970.122	2	969.549	0.5731	1	30.33	0.27	KLPQEVEK			1756_b.1206.1206.2.dta
1756	Achn010071	Dynamin, putative; contains IPR000375 (Dynamin central domain), IPR001401 (Dynamin, GTPase domain), IPR020850 (GTPase effector domain, GED), IPR022812 (Dynamin), IPR027417 (P-loop containing nucleoside triphosphate hydrolase)	179	70231	4	3	4	3	6.5	7.66	4693	1	1	1	543.207	1084.4	2	1084.65	-0.2499	0	50.3	0.0022	IPSITSLINK			1756_b.2307.2307.2.dta
1756	Achn010071	Dynamin, putative; contains IPR000375 (Dynamin central domain), IPR001401 (Dynamin, GTPase domain), IPR020850 (GTPase effector domain, GED), IPR022812 (Dynamin), IPR027417 (P-loop containing nucleoside triphosphate hydrolase)	179	70231	4	3	4	3	6.5	7.66	4985	1	1	1	573.221	1144.43	2	1143.59	0.8394	0	58.25	0.00037	GTNALDVLEGR			1756_b.2151.2151.2.dta
1756	Achn010071	Dynamin, putative; contains IPR000375 (Dynamin central domain), IPR001401 (Dynamin, GTPase domain), IPR020850 (GTPase effector domain, GED), IPR022812 (Dynamin), IPR027417 (P-loop containing nucleoside triphosphate hydrolase)	179	70231	4	3	4	3	6.5	7.66	6370	1	1	1	696.159	1390.3	2	1389.67	0.6297	1	42.23	0.016	EIQDETDRVTGK			1756_b.1306.1306.2.dta
1756	Achn244961	Putative polyvinylalcohol dehydrogenase; contains IPR011047 (Quinonprotein alcohol dehydrogenase-like superfamily)	153	57463	3	2	3	2	7.7	8.6	4483	1	1	1	512.035	1022.06	2	1021.5	0.5572	0	61.13	0.00023	SGFAWALDR			1756_b.2306.2306.2.dta
1756	Achn244961	Putative polyvinylalcohol dehydrogenase; contains IPR011047 (Quinonprotein alcohol dehydrogenase-like superfamily)	153	57463	3	2	3	2	7.7	8.6	4554	1	1	1	519.122	1036.23	2	1035.51	0.7244	0	31.99	0.2	ASDGMLLWK	Oxidation (M)	0.000020000.0	1756_b.1894.1894.2.dta
1756	Achn244961	Putative polyvinylalcohol dehydrogenase; contains IPR011047 (Quinonprotein alcohol dehydrogenase-like superfamily)	153	57463	3	2	3	2	7.7	8.6	9012	1	1	1	1127.57	2253.12	2	2252.04	1.078	0	60.32	0.00011	TGATVYGGASVSDGCIYVGSGFK			1756_b.2108.2108.2.dta
1761	Achn089541	Stress-induced-phosphoprotein; contains IPR006636 (Heat shock chaperonin-binding), IPR011990 (Tetratricopeptide-like helical)	264	65309	6	5	6	5	11.7	5.82	2202	1	1	0	466.253	930.491	2	930.484	0.0065	0	39.94	0.027	LGAMPEGLK	Oxidation (M)	0.000200000.0	1761.1399.1399.2.dta
1761	Achn089541	Stress-induced-phosphoprotein; contains IPR006636 (Heat shock chaperonin-binding), IPR011990 (Tetratricopeptide-like helical)	264	65309	6	5	6	5	11.7	5.82	2647	1	1	0	586.371	1170.73	2	1170.6	0.1282	0	60.25	0.0002	QNQELLDGVR			1761.1647.1647.2.dta
1761	Achn089541	Stress-induced-phosphoprotein; contains IPR006636 (Heat shock chaperonin-binding), IPR011990 (Tetratricopeptide-like helical)	264	65309	6	5	6	5	11.7	5.82	2996	1	1	0	655.695	1309.38	2	1309.62	-0.244	0	50.26	0.0023	DYEPAIEAFQK			1761.1936.1936.2.dta
1761	Achn089541	Stress-induced-phosphoprotein; contains IPR006636 (Heat shock chaperonin-binding), IPR011990 (Tetratricopeptide-like helical)	264	65309	6	5	6	5	11.7	5.82	3024	1	1	1	660.75	1319.48	2	1318.59	0.8981	0	33.95	0.095	QVMTDFQENPK	Gln->pyro-Glu (N-term Q)	1.00000000000.0	1761.1659.1659.2.dta
1761	Achn089541	Stress-induced-phosphoprotein; contains IPR006636 (Heat shock chaperonin-binding), IPR011990 (Tetratricopeptide-like helical)	264	65309	6	5	6	5	11.7	5.82	3264	1	1	0	713.492	1424.97	2	1424.65	0.3239	0	37.81	0.037	ELEQQEYFDPK			1761.1718.1718.2.dta
1761	Achn089541	Stress-induced-phosphoprotein; contains IPR006636 (Heat shock chaperonin-binding), IPR011990 (Tetratricopeptide-like helical)	264	65309	6	5	6	5	11.7	5.82	3666	1	1	1	844.282	1686.55	2	1684.77	1.7764	0	48.62	0.0028	IQTPNSPEGMDIPDR	Oxidation (M)	0.000000000200000.0	1761.1523.1523.2.dta
1761	Achn001561	Stress-induced-phosphoprotein; contains IPR006636 (Heat shock chaperonin-binding), IPR011990 (Tetratricopeptide-like helical)	232	67871	5	5	5	5	8.7	5.61	2202	1	0	0	466.253	930.491	2	930.484	0.0065	0	39.94	0.027	LGAMPEGLK	Oxidation (M)	0.000200000.0	1761.1399.1399.2.dta
1761	Achn001561	Stress-induced-phosphoprotein; contains IPR006636 (Heat shock chaperonin-binding), IPR011990 (Tetratricopeptide-like helical)	232	67871	5	5	5	5	8.7	5.61	2647	1	0	0	586.371	1170.73	2	1170.6	0.1282	0	60.25	0.0002	QNQELLDGVR			1761.1647.1647.2.dta
1761	Achn001561	Stress-induced-phosphoprotein; contains IPR006636 (Heat shock chaperonin-binding), IPR011990 (Tetratricopeptide-like helical)	232	67871	5	5	5	5	8.7	5.61	2996	1	0	0	655.695	1309.38	2	1309.62	-0.244	0	50.26	0.0023	DYEPAIEAFQK			1761.1936.1936.2.dta
1761	Achn001561	Stress-induced-phosphoprotein; contains IPR006636 (Heat shock chaperonin-binding), IPR011990 (Tetratricopeptide-like helical)	232	67871	5	5	5	5	8.7	5.61	3060	1	1	1	666.445	1330.87	2	1329.69	1.1817	0	52.31	0.0015	QVLIDFQENPK			1761.1907.1907.2.dta
1761	Achn001561	Stress-induced-phosphoprotein; contains IPR006636 (Heat shock chaperonin-binding), IPR011990 (Tetratricopeptide-like helical)	232	67871	5	5	5	5	8.7	5.61	3264	1	0	0	713.492	1424.97	2	1424.65	0.3239	0	37.81	0.037	ELEQQEYFDPK			1761.1718.1718.2.dta
1761	Achn281431	Polyadenylate-binding protein, putative; contains IPR006515 (Polyadenylate binding protein, human types 1, 2, 3, 4), IPR012677 (Nucleotide-binding, alpha-beta plait)	111	70583	2	2	2	2	4.7	5.79	3496	1	1	1	779.299	1556.58	2	1556.71	-0.1275	0	41.56	0.014	GSGFVAYSTPEEASR			1761.1656.1656.2.dta
1761	Achn281431	Polyadenylate-binding protein, putative; contains IPR006515 (Polyadenylate binding protein, human types 1, 2, 3, 4), IPR012677 (Nucleotide-binding, alpha-beta plait)	111	70583	2	2	2	2	4.7	5.79	3646	1	1	1	839.838	1677.66	2	1676.73	0.9292	0	69.76	2e-05	GYGFVQYDSDEAAQK			1761.1754.1754.2.dta
1772	Achn278281	Dynamin, putative; contains IPR000375 (Dynamin central domain), IPR020850 (GTPase effector domain, GED), IPR022812 (Dynamin), IPR027417 (P-loop containing nucleoside triphosphate hydrolase)	257	47365	4	4	4	4	12.3	8.8	5299	1	1	1	600.984	1199.95	2	1199.57	0.3846	0	51.82	0.0019	GGNPTHSIFDR			1772_b.1623.1623.2.dta
1772	Achn278281	Dynamin, putative; contains IPR000375 (Dynamin central domain), IPR020850 (GTPase effector domain, GED), IPR022812 (Dynamin), IPR027417 (P-loop containing nucleoside triphosphate hydrolase)	257	47365	4	4	4	4	12.3	8.8	6465	1	1	1	695.572	1389.13	2	1388.69	0.4357	0	60.22	0.00025	SAQVDIDAVAWSK			1772_b.2044.2044.2.dta
1772	Achn278281	Dynamin, putative; contains IPR000375 (Dynamin central domain), IPR020850 (GTPase effector domain, GED), IPR022812 (Dynamin), IPR027417 (P-loop containing nucleoside triphosphate hydrolase)	257	47365	4	4	4	4	12.3	8.8	6669	1	1	1	717.651	1433.29	2	1432.66	0.6266	0	80.51	2.2e-06	VEVANAACESLDR			1772.1562.1562.2.dta
1772	Achn278281	Dynamin, putative; contains IPR000375 (Dynamin central domain), IPR020850 (GTPase effector domain, GED), IPR022812 (Dynamin), IPR027417 (P-loop containing nucleoside triphosphate hydrolase)	257	47365	4	4	4	4	12.3	8.8	7415	1	1	1	803.886	1605.76	2	1604.86	0.9003	0	66.57	3.9e-05	IYNVFDNQLPAAIK			1772_b.2302.2302.2.dta
1772	Achn294821	Alpha-toxin; contains IPR005830 (Aerolysin/haemolysin/leukocidin toxin), IPR008998 (Agglutinin), IPR023307 (Aerolysin-like toxin, beta complex domain)	195	53572	3	3	3	3	8.2	6.61	4419	1	1	1	507.253	1012.49	2	1012.57	-0.0753	0	45.22	0.0065	VDNNIVALR			1772_b.1742.1742.2.dta
1772	Achn294821	Alpha-toxin; contains IPR005830 (Aerolysin/haemolysin/leukocidin toxin), IPR008998 (Agglutinin), IPR023307 (Aerolysin-like toxin, beta complex domain)	195	53572	3	3	3	3	8.2	6.61	6550	1	1	1	701.749	1401.48	2	1401.6	-0.1143	0	51.63	0.0016	GSCDVPFSYSQR			1772.1711.1711.2.dta
1772	Achn294821	Alpha-toxin; contains IPR005830 (Aerolysin/haemolysin/leukocidin toxin), IPR008998 (Agglutinin), IPR023307 (Aerolysin-like toxin, beta complex domain)	195	53572	3	3	3	3	8.2	6.61	8443	1	1	1	955.284	1908.55	2	1907.95	0.6005	0	101.1	1.5e-08	IYNQNVLTMATGNAINR	Oxidation (M)	0.00000000200000000.0	1772_b.1931.1931.2.dta
1796	Achn312431	Malic enzyme; contains IPR001891 (Malic oxidoreductase)	143	58011	5	2	4	1	7.5	7.16	3374	1	1	1	408.397	814.779	2	814.418	0.3605	0	31.07	0.29	APLEETR			1796.1190.1190.2.dta
1796	Achn312431	Malic enzyme; contains IPR001891 (Malic oxidoreductase)	143	58011	5	2	4	1	7.5	7.16	3631	1	1	1	430.289	858.563	2	859.48	-0.9168	0	35.51	0.083	IWLVDSK			1796.1924.1924.2.dta
1796	Achn312431	Malic enzyme; contains IPR001891 (Malic oxidoreductase)	143	58011	5	2	4	1	7.5	7.16	5879	1	1	1	651.168	1300.32	2	1301.56	-1.2411	0	37.57	0.047	YMALMDLEER	2 Oxidation (M)	0.0200200000.0	1796.1776.1776.2.dta
1796	Achn312431	Malic enzyme; contains IPR001891 (Malic oxidoreductase)	143	58011	5	2	4	1	7.5	7.16	5904	1	1	1	652.646	1303.28	2	1301.56	1.7143	0	44.91	0.009	YMALMDLEER	2 Oxidation (M)	0.0200200000.0	1796_b.1863.1863.2.dta
1796	Achn312431	Malic enzyme; contains IPR001891 (Malic oxidoreductase)	143	58011	5	2	4	1	7.5	7.16	6812	1	1	1	734.696	1467.38	2	1467.9	-0.5254	0	31.81	0.15	VIKPTVLIGTSGVGK			1796_b.1891.1891.2.dta
1802	Achn312431	Malic enzyme; contains IPR001891 (Malic oxidoreductase)	468	58011	13	7	10	6	17.1	7.16	1506	1	1	1	714.536	713.529	1	713.469	0.0598	0	33.84	0.1	ILEVLK			1802.1726.1726.1.dta
1802	Achn312431	Malic enzyme; contains IPR001891 (Malic oxidoreductase)	468	58011	13	7	10	6	17.1	7.16	1709	1	1	1	815.757	814.75	1	814.418	0.3312	0	33.61	0.16	APLEETR			1802.1156.1156.1.dta
1802	Achn312431	Malic enzyme; contains IPR001891 (Malic oxidoreductase)	468	58011	13	7	10	6	17.1	7.16	1889	1	1	1	860.661	859.654	1	859.48	0.1734	0	47.75	0.0058	IWLVDSK			1802.1906.1906.1.dta
1802	Achn312431	Malic enzyme; contains IPR001891 (Malic oxidoreductase)	468	58011	13	7	10	6	17.1	7.16	1892	1	1	1	430.995	859.976	2	859.48	0.4955	0	33.57	0.17	IWLVDSK			1802.1942.1942.2.dta
1802	Achn312431	Malic enzyme; contains IPR001891 (Malic oxidoreductase)	468	58011	13	7	10	6	17.1	7.16	2208	1	1	1	987.563	986.556	1	986.507	0.0483	0	35.29	0.075	QYEVPLQK	Gln->pyro-Glu (N-term Q)	1.00000000.0	1802.1791.1791.1.dta
1802	Achn312431	Malic enzyme; contains IPR001891 (Malic oxidoreductase)	468	58011	13	7	10	6	17.1	7.16	2395	1	1	1	544.819	1087.62	2	1088.52	-0.8941	0	51.49	0.0017	GGASVLDMDPK			1802.1711.1711.2.dta
1802	Achn312431	Malic enzyme; contains IPR001891 (Malic oxidoreductase)	468	58011	13	7	10	6	17.1	7.16	2401	1	1	1	546.108	1090.2	2	1088.52	1.6836	0	33.43	0.14	GGASVLDMDPK			1802.1698.1698.2.dta
1802	Achn312431	Malic enzyme; contains IPR001891 (Malic oxidoreductase)	468	58011	13	7	10	6	17.1	7.16	2426	1	1	1	553.565	1105.12	2	1104.51	0.6038	0	44.27	0.011	GGASVLDMDPK	Oxidation (M)	0.00000002000.0	1802.1434.1434.2.dta
1802	Achn312431	Malic enzyme; contains IPR001891 (Malic oxidoreductase)	468	58011	13	7	10	6	17.1	7.16	2545	1	1	1	572.155	1142.29	2	1141.65	0.6493	0	49.05	0.0036	ISANIAANVAAK			1802.1602.1602.2.dta
1802	Achn312431	Malic enzyme; contains IPR001891 (Malic oxidoreductase)	468	58011	13	7	10	6	17.1	7.16	2908	1	1	1	636.357	1270.7	2	1269.74	0.96	1	82.12	1.3e-06	KISANIAANVAAK			1802.1483.1483.2.dta
1802	Achn312431	Malic enzyme; contains IPR001891 (Malic oxidoreductase)	468	58011	13	7	10	6	17.1	7.16	2995	1	1	1	651.573	1301.13	2	1301.56	-0.4312	0	32.46	0.15	YMALMDLEER	2 Oxidation (M)	0.0200200000.0	1802.1748.1748.2.dta
1802	Achn312431	Malic enzyme; contains IPR001891 (Malic oxidoreductase)	468	58011	13	7	10	6	17.1	7.16	3398	1	1	1	735.061	1468.11	2	1467.9	0.205	0	48.94	0.003	VIKPTVLIGTSGVGK			1802.1795.1795.2.dta
1802	Achn312431	Malic enzyme; contains IPR001891 (Malic oxidoreductase)	468	58011	13	7	10	6	17.1	7.16	3606	1	1	1	786.221	1570.43	2	1569.62	0.8046	0	60.61	0.0002	YAESCMYTPNYR	Oxidation (M)	0.000002000000.0	1802.1502.1502.2.dta
1802	Achn294821	Alpha-toxin; contains IPR005830 (Aerolysin/haemolysin/leukocidin toxin), IPR008998 (Agglutinin), IPR023307 (Aerolysin-like toxin, beta complex domain)	108	53572	2	2	2	2	4.5	6.61	2260	1	1	1	507.312	1012.61	2	1012.57	0.0425	0	61.26	0.00016	VDNNIVALR			1802.1662.1662.2.dta
1802	Achn294821	Alpha-toxin; contains IPR005830 (Aerolysin/haemolysin/leukocidin toxin), IPR008998 (Agglutinin), IPR023307 (Aerolysin-like toxin, beta complex domain)	108	53572	2	2	2	2	4.5	6.61	3273	1	1	1	701.71	1401.4	2	1401.6	-0.1937	0	49.55	0.0028	GSCDVPFSYSQR			1802.1719.1719.2.dta
1802	Achn071161	Pyruvate kinase; contains IPR001697 (Pyruvate kinase)	79	42345	2	2	2	2	5.4	6.95	2565	1	1	1	575.246	1148.48	2	1147.53	0.9485	0	40.89	0.019	CENTAVLGER			1802.1395.1395.2.dta
1802	Achn071161	Pyruvate kinase; contains IPR001697 (Pyruvate kinase)	79	42345	2	2	2	2	5.4	6.95	2704	1	1	1	602.694	1203.37	2	1202.59	0.7884	0	37.71	0.048	GDLGMEIPVEK	Oxidation (M)	0.00002000000.0	1802.1650.1650.2.dta
1809	Achn217001	V-type ATP synthase alpha chain; contains IPR022878 (V-type ATP synthase catalytic subunit A/alpha), IPR027417 (P-loop containing nucleoside triphosphate hydrolase)	1386	69010	44	34	24	22	45.4	5.2	1835	1	1	0	441.591	881.168	2	882.46	-1.2917	0	33.81	0.12	LGDLFYR			1809.2502.2502.2.dta
1809	Achn217001	V-type ATP synthase alpha chain; contains IPR022878 (V-type ATP synthase catalytic subunit A/alpha), IPR027417 (P-loop containing nucleoside triphosphate hydrolase)	1386	69010	44	34	24	22	45.4	5.2	1845	1	1	0	442.339	882.664	2	882.46	0.204	0	46.82	0.005	LGDLFYR			1809.1959.1959.2.dta
1809	Achn217001	V-type ATP synthase alpha chain; contains IPR022878 (V-type ATP synthase catalytic subunit A/alpha), IPR027417 (P-loop containing nucleoside triphosphate hydrolase)	1386	69010	44	34	24	22	45.4	5.2	1864	1	1	0	443.671	885.327	2	884.439	0.8878	0	35.16	0.082	LASFYER			1809.1856.1856.2.dta
1809	Achn217001	V-type ATP synthase alpha chain; contains IPR022878 (V-type ATP synthase catalytic subunit A/alpha), IPR027417 (P-loop containing nucleoside triphosphate hydrolase)	1386	69010	44	34	24	22	45.4	5.2	2024	1	1	0	946.704	945.696	1	945.549	0.1469	0	32.75	0.17	TVISQALSK			1809.1672.1672.1.dta
1809	Achn217001	V-type ATP synthase alpha chain; contains IPR022878 (V-type ATP synthase catalytic subunit A/alpha), IPR027417 (P-loop containing nucleoside triphosphate hydrolase)	1386	69010	44	34	24	22	45.4	5.2	2026	1	1	0	474.084	946.154	2	945.549	0.6044	0	48.16	0.0055	TVISQALSK			1809.1670.1670.2.dta
1809	Achn217001	V-type ATP synthase alpha chain; contains IPR022878 (V-type ATP synthase catalytic subunit A/alpha), IPR027417 (P-loop containing nucleoside triphosphate hydrolase)	1386	69010	44	34	24	22	45.4	5.2	2190	1	1	1	509.663	1017.31	2	1018.54	-1.2325	0	55.86	0.00082	LSGDVYIPR			1809.1823.1823.2.dta
1809	Achn217001	V-type ATP synthase alpha chain; contains IPR022878 (V-type ATP synthase catalytic subunit A/alpha), IPR027417 (P-loop containing nucleoside triphosphate hydrolase)	1386	69010	44	34	24	22	45.4	5.2	2193	1	1	1	510.071	1018.13	2	1018.54	-0.418	0	45.65	0.0094	LSGDVYIPR			1809.2263.2263.2.dta
1809	Achn217001	V-type ATP synthase alpha chain; contains IPR022878 (V-type ATP synthase catalytic subunit A/alpha), IPR027417 (P-loop containing nucleoside triphosphate hydrolase)	1386	69010	44	34	24	22	45.4	5.2	2194	1	1	1	510.181	1018.35	2	1018.54	-0.197	0	54.26	0.0011	LSGDVYIPR			1809.2055.2055.2.dta
1809	Achn217001	V-type ATP synthase alpha chain; contains IPR022878 (V-type ATP synthase catalytic subunit A/alpha), IPR027417 (P-loop containing nucleoside triphosphate hydrolase)	1386	69010	44	34	24	22	45.4	5.2	2195	1	1	1	1019.56	1018.56	1	1018.54	0.0126	0	30.05	0.26	LSGDVYIPR			1809.1754.1754.1.dta
1809	Achn217001	V-type ATP synthase alpha chain; contains IPR022878 (V-type ATP synthase catalytic subunit A/alpha), IPR027417 (P-loop containing nucleoside triphosphate hydrolase)	1386	69010	44	34	24	22	45.4	5.2	2198	1	1	1	510.597	1019.18	2	1018.54	0.6349	0	33.28	0.16	LSGDVYIPR			1809.2451.2451.2.dta
1809	Achn217001	V-type ATP synthase alpha chain; contains IPR022878 (V-type ATP synthase catalytic subunit A/alpha), IPR027417 (P-loop containing nucleoside triphosphate hydrolase)	1386	69010	44	34	24	22	45.4	5.2	2199	1	1	1	510.699	1019.38	2	1018.54	0.8388	0	33.92	0.11	LSGDVYIPR			1809.2646.2646.2.dta
1809	Achn217001	V-type ATP synthase alpha chain; contains IPR022878 (V-type ATP synthase catalytic subunit A/alpha), IPR027417 (P-loop containing nucleoside triphosphate hydrolase)	1386	69010	44	34	24	22	45.4	5.2	2441	1	1	1	568.574	1135.13	2	1134.57	0.567	0	75.59	8.4e-06	LNEDLTAGFR			1809.1946.1946.2.dta
1809	Achn217001	V-type ATP synthase alpha chain; contains IPR022878 (V-type ATP synthase catalytic subunit A/alpha), IPR027417 (P-loop containing nucleoside triphosphate hydrolase)	1386	69010	44	34	24	22	45.4	5.2	2527	1	1	0	584.667	1167.32	2	1167.56	-0.2358	0	49.03	0.0033	FDQDFIDIR			1809.2571.2571.2.dta
1809	Achn217001	V-type ATP synthase alpha chain; contains IPR022878 (V-type ATP synthase catalytic subunit A/alpha), IPR027417 (P-loop containing nucleoside triphosphate hydrolase)	1386	69010	44	34	24	22	45.4	5.2	2530	1	1	0	584.854	1167.69	2	1167.56	0.1378	0	61.71	0.00014	FDQDFIDIR			1809.2175.2175.2.dta
1809	Achn217001	V-type ATP synthase alpha chain; contains IPR022878 (V-type ATP synthase catalytic subunit A/alpha), IPR027417 (P-loop containing nucleoside triphosphate hydrolase)	1386	69010	44	34	24	22	45.4	5.2	2532	1	1	0	585.145	1168.27	2	1167.56	0.7187	0	46.61	0.0058	FDQDFIDIR			1809.2383.2383.2.dta
1809	Achn217001	V-type ATP synthase alpha chain; contains IPR022878 (V-type ATP synthase catalytic subunit A/alpha), IPR027417 (P-loop containing nucleoside triphosphate hydrolase)	1386	69010	44	34	24	22	45.4	5.2	2789	1	1	0	1255.81	1254.8	1	1254.69	0.1109	0	34.14	0.085	LAADTPLLTGQR			1809.1784.1784.1.dta
1809	Achn217001	V-type ATP synthase alpha chain; contains IPR022878 (V-type ATP synthase catalytic subunit A/alpha), IPR027417 (P-loop containing nucleoside triphosphate hydrolase)	1386	69010	44	34	24	22	45.4	5.2	2790	1	1	0	628.464	1254.91	2	1254.69	0.2205	0	47.75	0.0044	LAADTPLLTGQR			1809.2542.2542.2.dta
1809	Achn217001	V-type ATP synthase alpha chain; contains IPR022878 (V-type ATP synthase catalytic subunit A/alpha), IPR027417 (P-loop containing nucleoside triphosphate hydrolase)	1386	69010	44	34	24	22	45.4	5.2	2791	1	1	0	628.538	1255.06	2	1254.69	0.3686	0	34.25	0.1	LAADTPLLTGQR			1809.1934.1934.2.dta
1809	Achn217001	V-type ATP synthase alpha chain; contains IPR022878 (V-type ATP synthase catalytic subunit A/alpha), IPR027417 (P-loop containing nucleoside triphosphate hydrolase)	1386	69010	44	34	24	22	45.4	5.2	2793	1	1	0	628.722	1255.43	2	1254.69	0.7356	0	49.07	0.0029	LAADTPLLTGQR			1809.2162.2162.2.dta
1809	Achn217001	V-type ATP synthase alpha chain; contains IPR022878 (V-type ATP synthase catalytic subunit A/alpha), IPR027417 (P-loop containing nucleoside triphosphate hydrolase)	1386	69010	44	34	24	22	45.4	5.2	3071	1	1	0	669.151	1336.29	2	1334.73	1.5568	0	56.77	0.00057	VGHDNLIGEIIR			1809.2054.2054.2.dta
1809	Achn217001	V-type ATP synthase alpha chain; contains IPR022878 (V-type ATP synthase catalytic subunit A/alpha), IPR027417 (P-loop containing nucleoside triphosphate hydrolase)	1386	69010	44	34	24	22	45.4	5.2	3171	1	1	1	1365.63	1364.62	1	1364.62	-0.0049	0	35.72	0.053	YSTALESFYER			1809.2032.2032.1.dta
1809	Achn217001	V-type ATP synthase alpha chain; contains IPR022878 (V-type ATP synthase catalytic subunit A/alpha), IPR027417 (P-loop containing nucleoside triphosphate hydrolase)	1386	69010	44	34	24	22	45.4	5.2	3172	1	1	1	683.431	1364.85	2	1364.62	0.2232	0	38.1	0.033	YSTALESFYER			1809.2215.2215.2.dta
1809	Achn217001	V-type ATP synthase alpha chain; contains IPR022878 (V-type ATP synthase catalytic subunit A/alpha), IPR027417 (P-loop containing nucleoside triphosphate hydrolase)	1386	69010	44	34	24	22	45.4	5.2	3173	1	1	1	683.542	1365.07	2	1364.62	0.4451	0	37.77	0.044	YSTALESFYER			1809.2422.2422.2.dta
1809	Achn217001	V-type ATP synthase alpha chain; contains IPR022878 (V-type ATP synthase catalytic subunit A/alpha), IPR027417 (P-loop containing nucleoside triphosphate hydrolase)	1386	69010	44	34	24	22	45.4	5.2	3174	1	1	1	683.652	1365.29	2	1364.62	0.6648	0	52.4	0.0015	YSTALESFYER			1809.2018.2018.2.dta
1809	Achn217001	V-type ATP synthase alpha chain; contains IPR022878 (V-type ATP synthase catalytic subunit A/alpha), IPR027417 (P-loop containing nucleoside triphosphate hydrolase)	1386	69010	44	34	24	22	45.4	5.2	3202	1	1	1	689.679	1377.34	2	1376.72	0.6251	0	75.28	7.7e-06	DTVLELEFQGVK			1809.2258.2258.2.dta
1809	Achn217001	V-type ATP synthase alpha chain; contains IPR022878 (V-type ATP synthase catalytic subunit A/alpha), IPR027417 (P-loop containing nucleoside triphosphate hydrolase)	1386	69010	44	34	24	22	45.4	5.2	3234	1	1	1	696.792	1391.57	2	1390.67	0.8986	0	43.13	0.01	QFTMLQSWPVR	Gln->pyro-Glu (N-term Q); Oxidation (M)	1.00020000000.0	1809.2398.2398.2.dta
1809	Achn217001	V-type ATP synthase alpha chain; contains IPR022878 (V-type ATP synthase catalytic subunit A/alpha), IPR027417 (P-loop containing nucleoside triphosphate hydrolase)	1386	69010	44	34	24	22	45.4	5.2	3324	1	1	0	1424.88	1423.88	1	1423.77	0.1046	0	44.21	0.0075	ITYIAPAGQYSLK			1809.1904.1904.1.dta
1809	Achn217001	V-type ATP synthase alpha chain; contains IPR022878 (V-type ATP synthase catalytic subunit A/alpha), IPR027417 (P-loop containing nucleoside triphosphate hydrolase)	1386	69010	44	34	24	22	45.4	5.2	3327	1	1	0	713.181	1424.35	2	1423.77	0.5758	0	33.49	0.11	ITYIAPAGQYSLK			1809.2691.2691.2.dta
1809	Achn217001	V-type ATP synthase alpha chain; contains IPR022878 (V-type ATP synthase catalytic subunit A/alpha), IPR027417 (P-loop containing nucleoside triphosphate hydrolase)	1386	69010	44	34	24	22	45.4	5.2	3443	1	1	0	736.647	1471.28	2	1470.76	0.5232	0	70.47	2.1e-05	EDDLNEIVQLVGK			1809.2428.2428.2.dta
1809	Achn217001	V-type ATP synthase alpha chain; contains IPR022878 (V-type ATP synthase catalytic subunit A/alpha), IPR027417 (P-loop containing nucleoside triphosphate hydrolase)	1386	69010	44	34	24	22	45.4	5.2	3499	1	1	1	746.627	1491.24	2	1489.69	1.5454	0	76.63	5.4e-06	FEDPAEGEDALVAK			1809.1810.1810.2.dta
1809	Achn217001	V-type ATP synthase alpha chain; contains IPR022878 (V-type ATP synthase catalytic subunit A/alpha), IPR027417 (P-loop containing nucleoside triphosphate hydrolase)	1386	69010	44	34	24	22	45.4	5.2	3541	1	1	1	754.305	1506.59	2	1504.81	1.7809	1	53.7	0.00085	DTVLELEFQGVKK			1809.2079.2079.2.dta
1809	Achn217001	V-type ATP synthase alpha chain; contains IPR022878 (V-type ATP synthase catalytic subunit A/alpha), IPR027417 (P-loop containing nucleoside triphosphate hydrolase)	1386	69010	44	34	24	22	45.4	5.2	3657	1	1	1	781.963	1561.91	2	1560.79	1.118	0	68.98	2.4e-05	TTLVANTSNMPVAAR	Oxidation (M)	0.000000000200000.0	1809.1635.1635.2.dta
1809	Achn217001	V-type ATP synthase alpha chain; contains IPR022878 (V-type ATP synthase catalytic subunit A/alpha), IPR027417 (P-loop containing nucleoside triphosphate hydrolase)	1386	69010	44	34	24	22	45.4	5.2	3660	1	1	1	782.229	1562.44	2	1560.79	1.6494	0	75.76	6.1e-06	TTLVANTSNMPVAAR	Oxidation (M)	0.000000000200000.0	1809.1434.1434.2.dta
1809	Achn217001	V-type ATP synthase alpha chain; contains IPR022878 (V-type ATP synthase catalytic subunit A/alpha), IPR027417 (P-loop containing nucleoside triphosphate hydrolase)	1386	69010	44	34	24	22	45.4	5.2	3734	1	1	0	810.213	1618.41	2	1617.85	0.5651	1	64.77	7.5e-05	DALAETDKITLETAK			1809.1778.1778.2.dta
1809	Achn217001	V-type ATP synthase alpha chain; contains IPR022878 (V-type ATP synthase catalytic subunit A/alpha), IPR027417 (P-loop containing nucleoside triphosphate hydrolase)	1386	69010	44	34	24	22	45.4	5.2	3835	1	1	0	838.525	1675.04	2	1673.76	1.2789	0	36.76	0.041	EDYLAQNAFTPYDK			1809.1994.1994.2.dta
1809	Achn217001	V-type ATP synthase alpha chain; contains IPR022878 (V-type ATP synthase catalytic subunit A/alpha), IPR027417 (P-loop containing nucleoside triphosphate hydrolase)	1386	69010	44	34	24	22	45.4	5.2	3846	1	1	1	840.815	1679.62	2	1679.66	-0.0426	0	58.78	0.00026	DMGYNVSMMADSTSR	Oxidation (M)	0.020000000000000.0	1809.1783.1783.2.dta
1809	Achn217001	V-type ATP synthase alpha chain; contains IPR022878 (V-type ATP synthase catalytic subunit A/alpha), IPR027417 (P-loop containing nucleoside triphosphate hydrolase)	1386	69010	44	34	24	22	45.4	5.2	3911	1	1	0	853.633	1705.25	2	1704.74	0.5102	0	65.07	6.5e-05	YSNSDTVVYVGCGER			1809.1631.1631.2.dta
1809	Achn217001	V-type ATP synthase alpha chain; contains IPR022878 (V-type ATP synthase catalytic subunit A/alpha), IPR027417 (P-loop containing nucleoside triphosphate hydrolase)	1386	69010	44	34	24	22	45.4	5.2	3913	1	1	0	569.775	1706.3	3	1704.74	1.5626	0	36.38	0.047	YSNSDTVVYVGCGER			1809.1647.1647.3.dta
1809	Achn217001	V-type ATP synthase alpha chain; contains IPR022878 (V-type ATP synthase catalytic subunit A/alpha), IPR027417 (P-loop containing nucleoside triphosphate hydrolase)	1386	69010	44	34	24	22	45.4	5.2	3928	1	1	1	857.276	1712.54	2	1711.65	0.8889	0	79.91	2.1e-06	DMGYNVSMMADSTSR	3 Oxidation (M)	0.020000022000000.0	1809.1354.1354.2.dta
1809	Achn217001	V-type ATP synthase alpha chain; contains IPR022878 (V-type ATP synthase catalytic subunit A/alpha), IPR027417 (P-loop containing nucleoside triphosphate hydrolase)	1386	69010	44	34	24	22	45.4	5.2	4124	1	1	1	907.077	1812.14	2	1810.86	1.284	0	54.17	0.00068	LAEMPADSGYPAYLAAR	Oxidation (M)	0.00020000000000000.0	1809.2670.2670.2.dta
1809	Achn217001	V-type ATP synthase alpha chain; contains IPR022878 (V-type ATP synthase catalytic subunit A/alpha), IPR027417 (P-loop containing nucleoside triphosphate hydrolase)	1386	69010	44	34	24	22	45.4	5.2	4125	1	1	1	907.158	1812.3	2	1810.86	1.4444	0	62.26	0.00011	LAEMPADSGYPAYLAAR	Oxidation (M)	0.00020000000000000.0	1809.2399.2399.2.dta
1809	Achn217001	V-type ATP synthase alpha chain; contains IPR022878 (V-type ATP synthase catalytic subunit A/alpha), IPR027417 (P-loop containing nucleoside triphosphate hydrolase)	1386	69010	44	34	24	22	45.4	5.2	4480	1	1	1	1027.38	2052.75	2	2051.93	0.818	1	86.48	3.6e-07	LTTFEDSEKESEYGYVR			1809.1739.1739.2.dta
1809	Achn217001	V-type ATP synthase alpha chain; contains IPR022878 (V-type ATP synthase catalytic subunit A/alpha), IPR027417 (P-loop containing nucleoside triphosphate hydrolase)	1386	69010	44	34	24	22	45.4	5.2	4485	1	1	0	686.832	2057.47	3	2056.03	1.4466	1	30.08	0.18	LLREDYLAQNAFTPYDK			1809.2028.2028.3.dta
1809	Achn217001	V-type ATP synthase alpha chain; contains IPR022878 (V-type ATP synthase catalytic subunit A/alpha), IPR027417 (P-loop containing nucleoside triphosphate hydrolase)	1386	69010	44	34	24	22	45.4	5.2	4652	1	1	0	751.886	2252.64	3	2251.13	1.5028	1	50.44	0.0014	KVSGPVVVADGMAGAAMYELVR	2 Oxidation (M)	0.0000000000020000200000.0	1809.1915.1915.3.dta
1809	Achn337071	70-kDa heat shock protein; contains IPR013126 (Heat shock protein 70 family)	838	68863	17	14	15	13	26.4	5.08	1539	1	1	0	804.465	803.458	1	803.439	0.0188	0	33.09	0.15	ITITNDK			1809.1243.1243.1.dta
1809	Achn337071	70-kDa heat shock protein; contains IPR013126 (Heat shock protein 70 family)	838	68863	17	14	15	13	26.4	5.08	2699	1	1	0	614.822	1227.63	2	1227.62	0.0096	0	44.12	0.0078	VEIIANDQGNR			1809.1418.1418.2.dta
1809	Achn337071	70-kDa heat shock protein; contains IPR013126 (Heat shock protein 70 family)	838	68863	17	14	15	13	26.4	5.08	2744	1	1	1	620.849	1239.68	2	1239.6	0.0844	0	62.99	0.0001	FTDSTVQSDIK			1809.1511.1511.2.dta
1809	Achn337071	70-kDa heat shock protein; contains IPR013126 (Heat shock protein 70 family)	838	68863	17	14	15	13	26.4	5.08	2875	1	1	0	641.181	1280.35	2	1279.67	0.6809	0	73.25	1.2e-05	EIAEAYLGSTVK			1809.1854.1854.2.dta
1809	Achn337071	70-kDa heat shock protein; contains IPR013126 (Heat shock protein 70 family)	838	68863	17	14	15	13	26.4	5.08	2912	1	1	0	647.918	1293.82	2	1293.62	0.2049	0	41.36	0.016	MVNHFVQEFK	Oxidation (M)	0.2000000000.0	1809.1666.1666.2.dta
1809	Achn337071	70-kDa heat shock protein; contains IPR013126 (Heat shock protein 70 family)	838	68863	17	14	15	13	26.4	5.08	3042	1	1	0	665.513	1329.01	2	1328.61	0.404	0	53.61	0.0012	FEELNMDLFR	Oxidation (M)	0.0000020000.0	1809.2138.2138.2.dta
1809	Achn337071	70-kDa heat shock protein; contains IPR013126 (Heat shock protein 70 family)	838	68863	17	14	15	13	26.4	5.08	3194	1	1	1	686.98	1371.94	2	1371.71	0.2377	0	42.87	0.013	ELESICNPVIAK			1809.1804.1804.2.dta
1809	Achn337071	70-kDa heat shock protein; contains IPR013126 (Heat shock protein 70 family)	838	68863	17	14	15	13	26.4	5.08	3449	1	1	1	737.584	1473.15	2	1472.68	0.4751	0	51.95	0.0015	TTPSYVGFTDTER			1809.1780.1780.2.dta
1809	Achn337071	70-kDa heat shock protein; contains IPR013126 (Heat shock protein 70 family)	838	68863	17	14	15	13	26.4	5.08	3691	1	1	0	791.753	1581.49	2	1580.81	0.6791	0	79.67	2.4e-06	QFAAEEISSMVLIK	Oxidation (M)	0.00000000020000.0	1809.2155.2155.2.dta
1809	Achn337071	70-kDa heat shock protein; contains IPR013126 (Heat shock protein 70 family)	838	68863	17	14	15	13	26.4	5.08	3697	1	1	0	792.808	1583.6	2	1582.8	0.7988	1	52.45	0.0011	MREIAEAYLGSTVK	Oxidation (M)	0.20000000000000.0	1809.1742.1742.2.dta
1809	Achn337071	70-kDa heat shock protein; contains IPR013126 (Heat shock protein 70 family)	838	68863	17	14	15	13	26.4	5.08	3799	1	1	0	830.549	1659.08	2	1658.89	0.1956	0	81.01	1.6e-06	IINEPTAAAIAYGLDK			1809.2174.2174.2.dta
1809	Achn337071	70-kDa heat shock protein; contains IPR013126 (Heat shock protein 70 family)	838	68863	17	14	15	13	26.4	5.08	3800	1	1	0	554.114	1659.32	3	1658.89	0.432	0	48.18	0.0033	IINEPTAAAIAYGLDK			1809.2182.2182.3.dta
1809	Achn337071	70-kDa heat shock protein; contains IPR013126 (Heat shock protein 70 family)	838	68863	17	14	15	13	26.4	5.08	3837	1	1	0	559.401	1675.18	3	1674.72	0.4581	0	30.33	0.2	ATAGDTHLGGEDFDNR			1809.1571.1571.3.dta
1809	Achn337071	70-kDa heat shock protein; contains IPR013126 (Heat shock protein 70 family)	838	68863	17	14	15	13	26.4	5.08	3838	1	1	0	838.794	1675.57	2	1674.72	0.8496	0	66.27	4.9e-05	ATAGDTHLGGEDFDNR			1809.1474.1474.2.dta
1809	Achn337071	70-kDa heat shock protein; contains IPR013126 (Heat shock protein 70 family)	838	68863	17	14	15	13	26.4	5.08	3844	1	1	0	840.169	1678.32	2	1676.82	1.5049	0	35.32	0.066	NQVAMNPINTVFDAK	Oxidation (M)	0.000020000000000.0	1809.2199.2199.2.dta
1809	Achn337071	70-kDa heat shock protein; contains IPR013126 (Heat shock protein 70 family)	838	68863	17	14	15	13	26.4	5.08	3847	1	1	0	841.199	1680.38	2	1679.83	0.5563	0	49.65	0.0023	NAVVTVPAYFNDSQR			1809.2014.2014.2.dta
1809	Achn337071	70-kDa heat shock protein; contains IPR013126 (Heat shock protein 70 family)	838	68863	17	14	15	13	26.4	5.08	4073	1	1	0	894.764	1787.51	2	1786.98	0.5296	1	82.05	1.2e-06	IINEPTAAAIAYGLDKK			1809.2074.2074.2.dta
1809	Achn109261	70-kDa heat shock protein; contains IPR013126 (Heat shock protein 70 family)	810	71569	18	15	15	13	23.7	5.06	1539	1	0	0	804.465	803.458	1	803.439	0.0188	0	33.09	0.15	ITITNDK			1809.1243.1243.1.dta
1809	Achn109261	70-kDa heat shock protein; contains IPR013126 (Heat shock protein 70 family)	810	71569	18	15	15	13	23.7	5.06	2699	1	0	0	614.822	1227.63	2	1227.62	0.0096	0	44.12	0.0078	VEIIANDQGNR			1809.1418.1418.2.dta
1809	Achn109261	70-kDa heat shock protein; contains IPR013126 (Heat shock protein 70 family)	810	71569	18	15	15	13	23.7	5.06	2751	1	1	1	621.971	1241.93	2	1241.56	0.367	0	42.88	0.014	FTDATVQSDMK			1809.1504.1504.2.dta
1809	Achn109261	70-kDa heat shock protein; contains IPR013126 (Heat shock protein 70 family)	810	71569	18	15	15	13	23.7	5.06	2875	1	0	0	641.181	1280.35	2	1279.67	0.6809	0	73.25	1.2e-05	EIAEAYLGSTVK			1809.1854.1854.2.dta
1809	Achn109261	70-kDa heat shock protein; contains IPR013126 (Heat shock protein 70 family)	810	71569	18	15	15	13	23.7	5.06	2912	1	0	0	647.918	1293.82	2	1293.62	0.2049	0	41.36	0.016	MVNHFVQEFK	Oxidation (M)	0.2000000000.0	1809.1666.1666.2.dta
1809	Achn109261	70-kDa heat shock protein; contains IPR013126 (Heat shock protein 70 family)	810	71569	18	15	15	13	23.7	5.06	3042	1	0	0	665.513	1329.01	2	1328.61	0.404	0	53.61	0.0012	FEELNMDLFR	Oxidation (M)	0.0000020000.0	1809.2138.2138.2.dta
1809	Achn109261	70-kDa heat shock protein; contains IPR013126 (Heat shock protein 70 family)	810	71569	18	15	15	13	23.7	5.06	3292	1	1	0	707.231	1412.45	2	1411.74	0.7064	0	86.68	5.1e-07	SSVHDVVLVGGSTR			1809.1550.1550.2.dta
1809	Achn109261	70-kDa heat shock protein; contains IPR013126 (Heat shock protein 70 family)	810	71569	18	15	15	13	23.7	5.06	3298	1	1	1	707.885	1413.76	2	1413.66	0.1004	1	39.93	0.02	RFTDATVQSDMK	Oxidation (M)	0.000000000020.0	1809.1259.1259.2.dta
1809	Achn109261	70-kDa heat shock protein; contains IPR013126 (Heat shock protein 70 family)	810	71569	18	15	15	13	23.7	5.06	3300	1	1	1	472.575	1414.7	3	1413.66	1.0489	1	35.51	0.056	RFTDATVQSDMK	Oxidation (M)	0.000000000020.0	1809.1262.1262.3.dta
1809	Achn109261	70-kDa heat shock protein; contains IPR013126 (Heat shock protein 70 family)	810	71569	18	15	15	13	23.7	5.06	3484	1	1	0	744.676	1487.34	2	1486.69	0.6435	0	43.59	0.011	TTPSYVAFTDTER			1809.1838.1838.2.dta
1809	Achn109261	70-kDa heat shock protein; contains IPR013126 (Heat shock protein 70 family)	810	71569	18	15	15	13	23.7	5.06	3697	1	0	0	792.808	1583.6	2	1582.8	0.7988	1	52.45	0.0011	MREIAEAYLGSTVK	Oxidation (M)	0.20000000000000.0	1809.1742.1742.2.dta
1809	Achn109261	70-kDa heat shock protein; contains IPR013126 (Heat shock protein 70 family)	810	71569	18	15	15	13	23.7	5.06	3799	1	0	0	830.549	1659.08	2	1658.89	0.1956	0	81.01	1.6e-06	IINEPTAAAIAYGLDK			1809.2174.2174.2.dta
1809	Achn109261	70-kDa heat shock protein; contains IPR013126 (Heat shock protein 70 family)	810	71569	18	15	15	13	23.7	5.06	3800	1	0	0	554.114	1659.32	3	1658.89	0.432	0	48.18	0.0033	IINEPTAAAIAYGLDK			1809.2182.2182.3.dta
1809	Achn109261	70-kDa heat shock protein; contains IPR013126 (Heat shock protein 70 family)	810	71569	18	15	15	13	23.7	5.06	3837	1	0	0	559.401	1675.18	3	1674.72	0.4581	0	30.33	0.2	ATAGDTHLGGEDFDNR			1809.1571.1571.3.dta
1809	Achn109261	70-kDa heat shock protein; contains IPR013126 (Heat shock protein 70 family)	810	71569	18	15	15	13	23.7	5.06	3838	1	0	0	838.794	1675.57	2	1674.72	0.8496	0	66.27	4.9e-05	ATAGDTHLGGEDFDNR			1809.1474.1474.2.dta
1809	Achn109261	70-kDa heat shock protein; contains IPR013126 (Heat shock protein 70 family)	810	71569	18	15	15	13	23.7	5.06	3844	1	0	0	840.169	1678.32	2	1676.82	1.5049	0	35.32	0.066	NQVAMNPINTVFDAK	Oxidation (M)	0.000020000000000.0	1809.2199.2199.2.dta
1809	Achn109261	70-kDa heat shock protein; contains IPR013126 (Heat shock protein 70 family)	810	71569	18	15	15	13	23.7	5.06	3847	1	0	0	841.199	1680.38	2	1679.83	0.5563	0	49.65	0.0023	NAVVTVPAYFNDSQR			1809.2014.2014.2.dta
1809	Achn109261	70-kDa heat shock protein; contains IPR013126 (Heat shock protein 70 family)	810	71569	18	15	15	13	23.7	5.06	4073	1	0	0	894.764	1787.51	2	1786.98	0.5296	1	82.05	1.2e-06	IINEPTAAAIAYGLDKK			1809.2074.2074.2.dta
1809	Achn040121	70-kDa heat shock protein; contains IPR013126 (Heat shock protein 70 family)	764	71596	15	12	13	11	23.1	5.03	2640	1	1	1	605.998	1209.98	2	1209.59	0.3933	0	34.16	0.11	FTDASVQSDIK			1809.1623.1623.2.dta
1809	Achn040121	70-kDa heat shock protein; contains IPR013126 (Heat shock protein 70 family)	764	71596	15	12	13	11	23.1	5.03	2699	1	0	0	614.822	1227.63	2	1227.62	0.0096	0	44.12	0.0078	VEIIANDQGNR			1809.1418.1418.2.dta
1809	Achn040121	70-kDa heat shock protein; contains IPR013126 (Heat shock protein 70 family)	764	71596	15	12	13	11	23.1	5.03	2875	1	0	0	641.181	1280.35	2	1279.67	0.6809	0	73.25	1.2e-05	EIAEAYLGSTVK			1809.1854.1854.2.dta
1809	Achn040121	70-kDa heat shock protein; contains IPR013126 (Heat shock protein 70 family)	764	71596	15	12	13	11	23.1	5.03	3042	1	0	0	665.513	1329.01	2	1328.61	0.404	0	53.61	0.0012	FEELNMDLFR	Oxidation (M)	0.0000020000.0	1809.2138.2138.2.dta
1809	Achn040121	70-kDa heat shock protein; contains IPR013126 (Heat shock protein 70 family)	764	71596	15	12	13	11	23.1	5.03	3292	1	0	0	707.231	1412.45	2	1411.74	0.7064	0	86.68	5.1e-07	SSVHDVVLVGGSTR			1809.1550.1550.2.dta
1809	Achn040121	70-kDa heat shock protein; contains IPR013126 (Heat shock protein 70 family)	764	71596	15	12	13	11	23.1	5.03	3484	1	0	0	744.676	1487.34	2	1486.69	0.6435	0	43.59	0.011	TTPSYVAFTDTER			1809.1838.1838.2.dta
1809	Achn040121	70-kDa heat shock protein; contains IPR013126 (Heat shock protein 70 family)	764	71596	15	12	13	11	23.1	5.03	3691	1	0	0	791.753	1581.49	2	1580.81	0.6791	0	79.67	2.4e-06	QFAAEEISSMVLIK	Oxidation (M)	0.00000000020000.0	1809.2155.2155.2.dta
1809	Achn040121	70-kDa heat shock protein; contains IPR013126 (Heat shock protein 70 family)	764	71596	15	12	13	11	23.1	5.03	3697	1	0	0	792.808	1583.6	2	1582.8	0.7988	1	52.45	0.0011	MREIAEAYLGSTVK	Oxidation (M)	0.20000000000000.0	1809.1742.1742.2.dta
1809	Achn040121	70-kDa heat shock protein; contains IPR013126 (Heat shock protein 70 family)	764	71596	15	12	13	11	23.1	5.03	3799	1	0	0	830.549	1659.08	2	1658.89	0.1956	0	81.01	1.6e-06	IINEPTAAAIAYGLDK			1809.2174.2174.2.dta
1809	Achn040121	70-kDa heat shock protein; contains IPR013126 (Heat shock protein 70 family)	764	71596	15	12	13	11	23.1	5.03	3800	1	0	0	554.114	1659.32	3	1658.89	0.432	0	48.18	0.0033	IINEPTAAAIAYGLDK			1809.2182.2182.3.dta
1809	Achn040121	70-kDa heat shock protein; contains IPR013126 (Heat shock protein 70 family)	764	71596	15	12	13	11	23.1	5.03	3837	1	0	0	559.401	1675.18	3	1674.72	0.4581	0	30.33	0.2	ATAGDTHLGGEDFDNR			1809.1571.1571.3.dta
1809	Achn040121	70-kDa heat shock protein; contains IPR013126 (Heat shock protein 70 family)	764	71596	15	12	13	11	23.1	5.03	3838	1	0	0	838.794	1675.57	2	1674.72	0.8496	0	66.27	4.9e-05	ATAGDTHLGGEDFDNR			1809.1474.1474.2.dta
1809	Achn040121	70-kDa heat shock protein; contains IPR013126 (Heat shock protein 70 family)	764	71596	15	12	13	11	23.1	5.03	3844	1	0	0	840.169	1678.32	2	1676.82	1.5049	0	35.32	0.066	NQVAMNPINTVFDAK	Oxidation (M)	0.000020000000000.0	1809.2199.2199.2.dta
1809	Achn040121	70-kDa heat shock protein; contains IPR013126 (Heat shock protein 70 family)	764	71596	15	12	13	11	23.1	5.03	3847	1	0	0	841.199	1680.38	2	1679.83	0.5563	0	49.65	0.0023	NAVVTVPAYFNDSQR			1809.2014.2014.2.dta
1809	Achn040121	70-kDa heat shock protein; contains IPR013126 (Heat shock protein 70 family)	764	71596	15	12	13	11	23.1	5.03	4073	1	0	0	894.764	1787.51	2	1786.98	0.5296	1	82.05	1.2e-06	IINEPTAAAIAYGLDKK			1809.2074.2074.2.dta
1809	Achn212381	V-type ATP synthase alpha chain; contains IPR000194 (ATPase, F1/V1/A1 complex, alpha/beta subunit, nucleotide-binding domain), IPR000793 (ATPase, F1/V1/A1 complex, alpha/beta subunit, C-terminal), IPR004100 (ATPase, alpha/beta subunit, N-terminal), IPR027417 (P-loop containing nucleoside triphosphate hydrolase)	763	52385	25	17	15	13	38.4	4.99	1835	1	0	0	441.591	881.168	2	882.46	-1.2917	0	33.81	0.12	LGDLFYR			1809.2502.2502.2.dta
1809	Achn212381	V-type ATP synthase alpha chain; contains IPR000194 (ATPase, F1/V1/A1 complex, alpha/beta subunit, nucleotide-binding domain), IPR000793 (ATPase, F1/V1/A1 complex, alpha/beta subunit, C-terminal), IPR004100 (ATPase, alpha/beta subunit, N-terminal), IPR027417 (P-loop containing nucleoside triphosphate hydrolase)	763	52385	25	17	15	13	38.4	4.99	1845	1	0	0	442.339	882.664	2	882.46	0.204	0	46.82	0.005	LGDLFYR			1809.1959.1959.2.dta
1809	Achn212381	V-type ATP synthase alpha chain; contains IPR000194 (ATPase, F1/V1/A1 complex, alpha/beta subunit, nucleotide-binding domain), IPR000793 (ATPase, F1/V1/A1 complex, alpha/beta subunit, C-terminal), IPR004100 (ATPase, alpha/beta subunit, N-terminal), IPR027417 (P-loop containing nucleoside triphosphate hydrolase)	763	52385	25	17	15	13	38.4	4.99	1864	1	0	0	443.671	885.327	2	884.439	0.8878	0	35.16	0.082	LASFYER			1809.1856.1856.2.dta
1809	Achn212381	V-type ATP synthase alpha chain; contains IPR000194 (ATPase, F1/V1/A1 complex, alpha/beta subunit, nucleotide-binding domain), IPR000793 (ATPase, F1/V1/A1 complex, alpha/beta subunit, C-terminal), IPR004100 (ATPase, alpha/beta subunit, N-terminal), IPR027417 (P-loop containing nucleoside triphosphate hydrolase)	763	52385	25	17	15	13	38.4	4.99	2024	1	0	0	946.704	945.696	1	945.549	0.1469	0	32.75	0.17	TVISQALSK			1809.1672.1672.1.dta
1809	Achn212381	V-type ATP synthase alpha chain; contains IPR000194 (ATPase, F1/V1/A1 complex, alpha/beta subunit, nucleotide-binding domain), IPR000793 (ATPase, F1/V1/A1 complex, alpha/beta subunit, C-terminal), IPR004100 (ATPase, alpha/beta subunit, N-terminal), IPR027417 (P-loop containing nucleoside triphosphate hydrolase)	763	52385	25	17	15	13	38.4	4.99	2026	1	0	0	474.084	946.154	2	945.549	0.6044	0	48.16	0.0055	TVISQALSK			1809.1670.1670.2.dta
1809	Achn212381	V-type ATP synthase alpha chain; contains IPR000194 (ATPase, F1/V1/A1 complex, alpha/beta subunit, nucleotide-binding domain), IPR000793 (ATPase, F1/V1/A1 complex, alpha/beta subunit, C-terminal), IPR004100 (ATPase, alpha/beta subunit, N-terminal), IPR027417 (P-loop containing nucleoside triphosphate hydrolase)	763	52385	25	17	15	13	38.4	4.99	2527	1	0	0	584.667	1167.32	2	1167.56	-0.2358	0	49.03	0.0033	FDQDFIDIR			1809.2571.2571.2.dta
1809	Achn212381	V-type ATP synthase alpha chain; contains IPR000194 (ATPase, F1/V1/A1 complex, alpha/beta subunit, nucleotide-binding domain), IPR000793 (ATPase, F1/V1/A1 complex, alpha/beta subunit, C-terminal), IPR004100 (ATPase, alpha/beta subunit, N-terminal), IPR027417 (P-loop containing nucleoside triphosphate hydrolase)	763	52385	25	17	15	13	38.4	4.99	2530	1	0	0	584.854	1167.69	2	1167.56	0.1378	0	61.71	0.00014	FDQDFIDIR			1809.2175.2175.2.dta
1809	Achn212381	V-type ATP synthase alpha chain; contains IPR000194 (ATPase, F1/V1/A1 complex, alpha/beta subunit, nucleotide-binding domain), IPR000793 (ATPase, F1/V1/A1 complex, alpha/beta subunit, C-terminal), IPR004100 (ATPase, alpha/beta subunit, N-terminal), IPR027417 (P-loop containing nucleoside triphosphate hydrolase)	763	52385	25	17	15	13	38.4	4.99	2532	1	0	0	585.145	1168.27	2	1167.56	0.7187	0	46.61	0.0058	FDQDFIDIR			1809.2383.2383.2.dta
1809	Achn212381	V-type ATP synthase alpha chain; contains IPR000194 (ATPase, F1/V1/A1 complex, alpha/beta subunit, nucleotide-binding domain), IPR000793 (ATPase, F1/V1/A1 complex, alpha/beta subunit, C-terminal), IPR004100 (ATPase, alpha/beta subunit, N-terminal), IPR027417 (P-loop containing nucleoside triphosphate hydrolase)	763	52385	25	17	15	13	38.4	4.99	2789	1	0	0	1255.81	1254.8	1	1254.69	0.1109	0	34.14	0.085	LAADTPLLTGQR			1809.1784.1784.1.dta
1809	Achn212381	V-type ATP synthase alpha chain; contains IPR000194 (ATPase, F1/V1/A1 complex, alpha/beta subunit, nucleotide-binding domain), IPR000793 (ATPase, F1/V1/A1 complex, alpha/beta subunit, C-terminal), IPR004100 (ATPase, alpha/beta subunit, N-terminal), IPR027417 (P-loop containing nucleoside triphosphate hydrolase)	763	52385	25	17	15	13	38.4	4.99	2790	1	0	0	628.464	1254.91	2	1254.69	0.2205	0	47.75	0.0044	LAADTPLLTGQR			1809.2542.2542.2.dta
1809	Achn212381	V-type ATP synthase alpha chain; contains IPR000194 (ATPase, F1/V1/A1 complex, alpha/beta subunit, nucleotide-binding domain), IPR000793 (ATPase, F1/V1/A1 complex, alpha/beta subunit, C-terminal), IPR004100 (ATPase, alpha/beta subunit, N-terminal), IPR027417 (P-loop containing nucleoside triphosphate hydrolase)	763	52385	25	17	15	13	38.4	4.99	2791	1	0	0	628.538	1255.06	2	1254.69	0.3686	0	34.25	0.1	LAADTPLLTGQR			1809.1934.1934.2.dta
1809	Achn212381	V-type ATP synthase alpha chain; contains IPR000194 (ATPase, F1/V1/A1 complex, alpha/beta subunit, nucleotide-binding domain), IPR000793 (ATPase, F1/V1/A1 complex, alpha/beta subunit, C-terminal), IPR004100 (ATPase, alpha/beta subunit, N-terminal), IPR027417 (P-loop containing nucleoside triphosphate hydrolase)	763	52385	25	17	15	13	38.4	4.99	2793	1	0	0	628.722	1255.43	2	1254.69	0.7356	0	49.07	0.0029	LAADTPLLTGQR			1809.2162.2162.2.dta
1809	Achn212381	V-type ATP synthase alpha chain; contains IPR000194 (ATPase, F1/V1/A1 complex, alpha/beta subunit, nucleotide-binding domain), IPR000793 (ATPase, F1/V1/A1 complex, alpha/beta subunit, C-terminal), IPR004100 (ATPase, alpha/beta subunit, N-terminal), IPR027417 (P-loop containing nucleoside triphosphate hydrolase)	763	52385	25	17	15	13	38.4	4.99	3071	1	0	0	669.151	1336.29	2	1334.73	1.5568	0	56.77	0.00057	VGHDNLIGEIIR			1809.2054.2054.2.dta
1809	Achn212381	V-type ATP synthase alpha chain; contains IPR000194 (ATPase, F1/V1/A1 complex, alpha/beta subunit, nucleotide-binding domain), IPR000793 (ATPase, F1/V1/A1 complex, alpha/beta subunit, C-terminal), IPR004100 (ATPase, alpha/beta subunit, N-terminal), IPR027417 (P-loop containing nucleoside triphosphate hydrolase)	763	52385	25	17	15	13	38.4	4.99	3324	1	0	0	1424.88	1423.88	1	1423.77	0.1046	0	44.21	0.0075	ITYIAPAGQYSLK			1809.1904.1904.1.dta
1809	Achn212381	V-type ATP synthase alpha chain; contains IPR000194 (ATPase, F1/V1/A1 complex, alpha/beta subunit, nucleotide-binding domain), IPR000793 (ATPase, F1/V1/A1 complex, alpha/beta subunit, C-terminal), IPR004100 (ATPase, alpha/beta subunit, N-terminal), IPR027417 (P-loop containing nucleoside triphosphate hydrolase)	763	52385	25	17	15	13	38.4	4.99	3327	1	0	0	713.181	1424.35	2	1423.77	0.5758	0	33.49	0.11	ITYIAPAGQYSLK			1809.2691.2691.2.dta
1809	Achn212381	V-type ATP synthase alpha chain; contains IPR000194 (ATPase, F1/V1/A1 complex, alpha/beta subunit, nucleotide-binding domain), IPR000793 (ATPase, F1/V1/A1 complex, alpha/beta subunit, C-terminal), IPR004100 (ATPase, alpha/beta subunit, N-terminal), IPR027417 (P-loop containing nucleoside triphosphate hydrolase)	763	52385	25	17	15	13	38.4	4.99	3443	1	0	0	736.647	1471.28	2	1470.76	0.5232	0	70.47	2.1e-05	EDDLNEIVQLVGK			1809.2428.2428.2.dta
1809	Achn212381	V-type ATP synthase alpha chain; contains IPR000194 (ATPase, F1/V1/A1 complex, alpha/beta subunit, nucleotide-binding domain), IPR000793 (ATPase, F1/V1/A1 complex, alpha/beta subunit, C-terminal), IPR004100 (ATPase, alpha/beta subunit, N-terminal), IPR027417 (P-loop containing nucleoside triphosphate hydrolase)	763	52385	25	17	15	13	38.4	4.99	3535	1	1	1	753.141	1504.27	2	1503.71	0.5591	0	58.82	0.00032	FEDPAEGEEALVAK			1809.1811.1811.2.dta
1809	Achn212381	V-type ATP synthase alpha chain; contains IPR000194 (ATPase, F1/V1/A1 complex, alpha/beta subunit, nucleotide-binding domain), IPR000793 (ATPase, F1/V1/A1 complex, alpha/beta subunit, C-terminal), IPR004100 (ATPase, alpha/beta subunit, N-terminal), IPR027417 (P-loop containing nucleoside triphosphate hydrolase)	763	52385	25	17	15	13	38.4	4.99	3734	1	0	0	810.213	1618.41	2	1617.85	0.5651	1	64.77	7.5e-05	DALAETDKITLETAK			1809.1778.1778.2.dta
1809	Achn212381	V-type ATP synthase alpha chain; contains IPR000194 (ATPase, F1/V1/A1 complex, alpha/beta subunit, nucleotide-binding domain), IPR000793 (ATPase, F1/V1/A1 complex, alpha/beta subunit, C-terminal), IPR004100 (ATPase, alpha/beta subunit, N-terminal), IPR027417 (P-loop containing nucleoside triphosphate hydrolase)	763	52385	25	17	15	13	38.4	4.99	3835	1	0	0	838.525	1675.04	2	1673.76	1.2789	0	36.76	0.041	EDYLAQNAFTPYDK			1809.1994.1994.2.dta
1809	Achn212381	V-type ATP synthase alpha chain; contains IPR000194 (ATPase, F1/V1/A1 complex, alpha/beta subunit, nucleotide-binding domain), IPR000793 (ATPase, F1/V1/A1 complex, alpha/beta subunit, C-terminal), IPR004100 (ATPase, alpha/beta subunit, N-terminal), IPR027417 (P-loop containing nucleoside triphosphate hydrolase)	763	52385	25	17	15	13	38.4	4.99	3911	1	0	0	853.633	1705.25	2	1704.74	0.5102	0	65.07	6.5e-05	YSNSDTVVYVGCGER			1809.1631.1631.2.dta
1809	Achn212381	V-type ATP synthase alpha chain; contains IPR000194 (ATPase, F1/V1/A1 complex, alpha/beta subunit, nucleotide-binding domain), IPR000793 (ATPase, F1/V1/A1 complex, alpha/beta subunit, C-terminal), IPR004100 (ATPase, alpha/beta subunit, N-terminal), IPR027417 (P-loop containing nucleoside triphosphate hydrolase)	763	52385	25	17	15	13	38.4	4.99	3913	1	0	0	569.775	1706.3	3	1704.74	1.5626	0	36.38	0.047	YSNSDTVVYVGCGER			1809.1647.1647.3.dta
1809	Achn212381	V-type ATP synthase alpha chain; contains IPR000194 (ATPase, F1/V1/A1 complex, alpha/beta subunit, nucleotide-binding domain), IPR000793 (ATPase, F1/V1/A1 complex, alpha/beta subunit, C-terminal), IPR004100 (ATPase, alpha/beta subunit, N-terminal), IPR027417 (P-loop containing nucleoside triphosphate hydrolase)	763	52385	25	17	15	13	38.4	4.99	4459	1	1	1	680.614	2038.82	3	2037.92	0.902	1	33.14	0.072	LTTFEDSDKESEYGYVR			1809.1714.1714.3.dta
1809	Achn212381	V-type ATP synthase alpha chain; contains IPR000194 (ATPase, F1/V1/A1 complex, alpha/beta subunit, nucleotide-binding domain), IPR000793 (ATPase, F1/V1/A1 complex, alpha/beta subunit, C-terminal), IPR004100 (ATPase, alpha/beta subunit, N-terminal), IPR027417 (P-loop containing nucleoside triphosphate hydrolase)	763	52385	25	17	15	13	38.4	4.99	4462	1	1	1	1020.61	2039.2	2	2037.92	1.2843	1	49.37	0.0018	LTTFEDSDKESEYGYVR			1809.1723.1723.2.dta
1809	Achn212381	V-type ATP synthase alpha chain; contains IPR000194 (ATPase, F1/V1/A1 complex, alpha/beta subunit, nucleotide-binding domain), IPR000793 (ATPase, F1/V1/A1 complex, alpha/beta subunit, C-terminal), IPR004100 (ATPase, alpha/beta subunit, N-terminal), IPR027417 (P-loop containing nucleoside triphosphate hydrolase)	763	52385	25	17	15	13	38.4	4.99	4485	1	0	0	686.832	2057.47	3	2056.03	1.4466	1	30.08	0.18	LLREDYLAQNAFTPYDK			1809.2028.2028.3.dta
1809	Achn212381	V-type ATP synthase alpha chain; contains IPR000194 (ATPase, F1/V1/A1 complex, alpha/beta subunit, nucleotide-binding domain), IPR000793 (ATPase, F1/V1/A1 complex, alpha/beta subunit, C-terminal), IPR004100 (ATPase, alpha/beta subunit, N-terminal), IPR027417 (P-loop containing nucleoside triphosphate hydrolase)	763	52385	25	17	15	13	38.4	4.99	4652	1	0	0	751.886	2252.64	3	2251.13	1.5028	1	50.44	0.0014	KVSGPVVVADGMAGAAMYELVR	2 Oxidation (M)	0.0000000000020000200000.0	1809.1915.1915.3.dta
1809	Achn376691	Peptidyl-prolyl cis-trans isomerase; contains IPR001179 (Peptidyl-prolyl cis-trans isomerase, FKBP-type, domain), IPR011990 (Tetratricopeptide-like helical), IPR022309 (Ribosomal protein S8e/ribosomal biogenesis NSA2), IPR023566 (Peptidyl-prolyl cis-trans isomerase, FKBP-type)	193	87116	5	4	5	4	6.7	8.91	1580	1	1	1	408.794	815.573	2	816.459	-0.8862	0	33.26	0.14	VLELESK			1809.1507.1507.2.dta
1809	Achn376691	Peptidyl-prolyl cis-trans isomerase; contains IPR001179 (Peptidyl-prolyl cis-trans isomerase, FKBP-type, domain), IPR011990 (Tetratricopeptide-like helical), IPR022309 (Ribosomal protein S8e/ribosomal biogenesis NSA2), IPR023566 (Peptidyl-prolyl cis-trans isomerase, FKBP-type)	193	87116	5	4	5	4	6.7	8.91	2234	1	1	1	518.164	1034.31	2	1033.58	0.7334	0	39.2	0.036	LQDGTIFLK			1809.1938.1938.2.dta
1809	Achn376691	Peptidyl-prolyl cis-trans isomerase; contains IPR001179 (Peptidyl-prolyl cis-trans isomerase, FKBP-type, domain), IPR011990 (Tetratricopeptide-like helical), IPR022309 (Ribosomal protein S8e/ribosomal biogenesis NSA2), IPR023566 (Peptidyl-prolyl cis-trans isomerase, FKBP-type)	193	87116	5	4	5	4	6.7	8.91	2442	1	1	1	568.597	1135.18	2	1134.58	0.6022	1	40.57	0.027	TVTEVTDDKK			1809.1050.1050.2.dta
1809	Achn376691	Peptidyl-prolyl cis-trans isomerase; contains IPR001179 (Peptidyl-prolyl cis-trans isomerase, FKBP-type, domain), IPR011990 (Tetratricopeptide-like helical), IPR022309 (Ribosomal protein S8e/ribosomal biogenesis NSA2), IPR023566 (Peptidyl-prolyl cis-trans isomerase, FKBP-type)	193	87116	5	4	5	4	6.7	8.91	3398	1	1	1	726.806	1451.6	2	1451.62	-0.0227	0	43.61	0.0084	GHDDDETLFEFK			1809.2023.2023.2.dta
1809	Achn376691	Peptidyl-prolyl cis-trans isomerase; contains IPR001179 (Peptidyl-prolyl cis-trans isomerase, FKBP-type, domain), IPR011990 (Tetratricopeptide-like helical), IPR022309 (Ribosomal protein S8e/ribosomal biogenesis NSA2), IPR023566 (Peptidyl-prolyl cis-trans isomerase, FKBP-type)	193	87116	5	4	5	4	6.7	8.91	3687	1	1	1	790.793	1579.57	2	1577.88	1.69	0	46.88	0.0042	VLLTVKPQYGFGEK			1809.1887.1887.2.dta
1815	Achn312431	Malic enzyme; contains IPR001891 (Malic oxidoreductase)	313	58011	9	5	7	4	13.4	7.16	1490	2	1	1	714.528	713.521	1	713.469	0.0525	0	31.21	0.19	ILEVLK			1815.1726.1726.1.dta
1815	Achn312431	Malic enzyme; contains IPR001891 (Malic oxidoreductase)	313	58011	9	5	7	4	13.4	7.16	1671	1	1	1	408.529	815.043	2	814.418	0.625	0	33.04	0.18	APLEETR			1815.1186.1186.2.dta
1815	Achn312431	Malic enzyme; contains IPR001891 (Malic oxidoreductase)	313	58011	9	5	7	4	13.4	7.16	1827	2	1	1	430.213	858.412	2	859.48	-1.0683	0	32.45	0.17	IWLVDSK			1815.1922.1922.2.dta
1815	Achn312431	Malic enzyme; contains IPR001891 (Malic oxidoreductase)	313	58011	9	5	7	4	13.4	7.16	1833	1	1	1	860.546	859.539	1	859.48	0.0583	0	51.87	0.0019	IWLVDSK			1815.1906.1906.1.dta
1815	Achn312431	Malic enzyme; contains IPR001891 (Malic oxidoreductase)	313	58011	9	5	7	4	13.4	7.16	2362	1	1	1	545.349	1088.68	2	1088.52	0.1667	0	33.6	0.11	GGASVLDMDPK			1815.1707.1707.2.dta
1815	Achn312431	Malic enzyme; contains IPR001891 (Malic oxidoreductase)	313	58011	9	5	7	4	13.4	7.16	2989	1	1	1	658.718	1315.42	2	1314.71	0.7068	0	68.73	3.5e-05	SIQVIVVTDGER			1815.1847.1847.2.dta
1815	Achn312431	Malic enzyme; contains IPR001891 (Malic oxidoreductase)	313	58011	9	5	7	4	13.4	7.16	3373	1	1	1	735.296	1468.58	2	1467.9	0.6755	0	42.03	0.012	VIKPTVLIGTSGVGK			1815.1792.1792.2.dta
1815	Achn312431	Malic enzyme; contains IPR001891 (Malic oxidoreductase)	313	58011	9	5	7	4	13.4	7.16	3570	1	1	1	778.116	1554.22	2	1553.63	0.5899	0	43.1	0.011	YAESCMYTPNYR			1815.1664.1664.2.dta
1815	Achn312431	Malic enzyme; contains IPR001891 (Malic oxidoreductase)	313	58011	9	5	7	4	13.4	7.16	3594	1	1	1	786.176	1570.34	2	1569.62	0.7153	0	52.04	0.0014	YAESCMYTPNYR	Oxidation (M)	0.000002000000.0	1815.1506.1506.2.dta
1828	Achn132631	Thaumatin-like protein; contains IPR001938 (Thaumatin)	99	25221	2	2	2	2	11.6	8.29	3052	1	1	1	678.685	1355.36	2	1354.7	0.6565	0	63.45	0.00012	GQNWIINPGAGTK			1828.1910.1910.2.dta
1828	Achn132631	Thaumatin-like protein; contains IPR001938 (Thaumatin)	99	25221	2	2	2	2	11.6	8.29	3226	1	1	1	711.736	1421.46	2	1420.62	0.8341	0	37.63	0.042	APGGCNNPCTVFK			1828.1635.1635.2.dta
1843	Achn133211	Putative 2,3-bisphosphoglycerate-independent phosphoglycerate mutase; contains IPR000743 (Glycoside hydrolase, family 28), IPR011050 (Pectin lyase fold/virulence factor), IPR017850 (Alkaline-phosphatase-like, core domain)	371	96323	12	10	7	6	8.8	6.44	2007	1	1	1	450.53	899.045	2	898.512	0.5328	1	32.65	0.17	KGEPLLDK			1843.1302.1302.2.dta
1843	Achn133211	Putative 2,3-bisphosphoglycerate-independent phosphoglycerate mutase; contains IPR000743 (Glycoside hydrolase, family 28), IPR011050 (Pectin lyase fold/virulence factor), IPR017850 (Alkaline-phosphatase-like, core domain)	371	96323	12	10	7	6	8.8	6.44	2205	1	1	1	1000.69	999.68	1	999.596	0.0835	0	32.4	0.15	LVDLALATGK			1843.1887.1887.1.dta
1843	Achn133211	Putative 2,3-bisphosphoglycerate-independent phosphoglycerate mutase; contains IPR000743 (Glycoside hydrolase, family 28), IPR011050 (Pectin lyase fold/virulence factor), IPR017850 (Alkaline-phosphatase-like, core domain)	371	96323	12	10	7	6	8.8	6.44	2207	1	1	1	500.95	999.885	2	999.596	0.2883	0	45.4	0.0095	LVDLALATGK			1843.1974.1974.2.dta
1843	Achn133211	Putative 2,3-bisphosphoglycerate-independent phosphoglycerate mutase; contains IPR000743 (Glycoside hydrolase, family 28), IPR011050 (Pectin lyase fold/virulence factor), IPR017850 (Alkaline-phosphatase-like, core domain)	371	96323	12	10	7	6	8.8	6.44	2352	1	1	1	543.418	1084.82	2	1086.54	-1.7202	0	88.37	4.2e-07	GVDAQIASGGGR			1843.1359.1359.2.dta
1843	Achn133211	Putative 2,3-bisphosphoglycerate-independent phosphoglycerate mutase; contains IPR000743 (Glycoside hydrolase, family 28), IPR011050 (Pectin lyase fold/virulence factor), IPR017850 (Alkaline-phosphatase-like, core domain)	371	96323	12	10	7	6	8.8	6.44	2979	1	1	1	655.189	1308.36	2	1307.65	0.7162	0	67.63	4.4e-05	TSGEYLVNNGVR			1843.1562.1562.2.dta
1843	Achn133211	Putative 2,3-bisphosphoglycerate-independent phosphoglycerate mutase; contains IPR000743 (Glycoside hydrolase, family 28), IPR011050 (Pectin lyase fold/virulence factor), IPR017850 (Alkaline-phosphatase-like, core domain)	371	96323	12	10	7	6	8.8	6.44	3001	1	1	1	659.89	1317.77	2	1317.62	0.1422	0	36.97	0.042	IYDGEGFNYIK			1843.2468.2468.2.dta
1843	Achn133211	Putative 2,3-bisphosphoglycerate-independent phosphoglycerate mutase; contains IPR000743 (Glycoside hydrolase, family 28), IPR011050 (Pectin lyase fold/virulence factor), IPR017850 (Alkaline-phosphatase-like, core domain)	371	96323	12	10	7	6	8.8	6.44	3003	1	1	1	660.077	1318.14	2	1317.62	0.5144	0	37.75	0.047	IYDGEGFNYIK			1843.2166.2166.2.dta
1843	Achn133211	Putative 2,3-bisphosphoglycerate-independent phosphoglycerate mutase; contains IPR000743 (Glycoside hydrolase, family 28), IPR011050 (Pectin lyase fold/virulence factor), IPR017850 (Alkaline-phosphatase-like, core domain)	371	96323	12	10	7	6	8.8	6.44	3004	1	1	1	660.093	1318.17	2	1317.62	0.5469	0	46.35	0.0065	IYDGEGFNYIK			1843.1890.1890.2.dta
1843	Achn133211	Putative 2,3-bisphosphoglycerate-independent phosphoglycerate mutase; contains IPR000743 (Glycoside hydrolase, family 28), IPR011050 (Pectin lyase fold/virulence factor), IPR017850 (Alkaline-phosphatase-like, core domain)	371	96323	12	10	7	6	8.8	6.44	3199	1	1	1	694.678	1387.34	2	1386.65	0.6936	0	58.18	0.00039	YAGMLQYDGELK			1843.1918.1918.2.dta
1843	Achn133211	Putative 2,3-bisphosphoglycerate-independent phosphoglycerate mutase; contains IPR000743 (Glycoside hydrolase, family 28), IPR011050 (Pectin lyase fold/virulence factor), IPR017850 (Alkaline-phosphatase-like, core domain)	371	96323	12	10	7	6	8.8	6.44	3245	1	1	1	701.68	1401.35	2	1402.64	-1.2988	0	39.49	0.029	YAGMLQYDGELK	Oxidation (M)	0.000200000000.0	1843.2463.2463.2.dta
1843	Achn133211	Putative 2,3-bisphosphoglycerate-independent phosphoglycerate mutase; contains IPR000743 (Glycoside hydrolase, family 28), IPR011050 (Pectin lyase fold/virulence factor), IPR017850 (Alkaline-phosphatase-like, core domain)	371	96323	12	10	7	6	8.8	6.44	3248	1	1	1	702.478	1402.94	2	1402.64	0.298	0	48.24	0.0037	YAGMLQYDGELK	Oxidation (M)	0.000200000000.0	1843.1872.1872.2.dta
1843	Achn133211	Putative 2,3-bisphosphoglycerate-independent phosphoglycerate mutase; contains IPR000743 (Glycoside hydrolase, family 28), IPR011050 (Pectin lyase fold/virulence factor), IPR017850 (Alkaline-phosphatase-like, core domain)	371	96323	12	10	7	6	8.8	6.44	3548	2	1	1	773.79	1545.57	2	1545.71	-0.1441	1	36.21	0.05	ALEYENFDKFDR			1843.1895.1895.2.dta
1843	Achn343111	ATP-dependent zinc metalloprotease FtsH; contains IPR005936 (Peptidase, FtsH), IPR027417 (P-loop containing nucleoside triphosphate hydrolase)	227	76425	4	3	4	3	7.6	6.22	2069	1	1	1	464.257	926.499	2	926.58	-0.0813	0	34.98	0.07	LAQLLIEK			1843.1847.1847.2.dta
1843	Achn343111	ATP-dependent zinc metalloprotease FtsH; contains IPR005936 (Peptidase, FtsH), IPR027417 (P-loop containing nucleoside triphosphate hydrolase)	227	76425	4	3	4	3	7.6	6.22	2958	1	1	1	652.219	1302.42	2	1301.66	0.7653	0	78.02	4e-06	DGSALQLTAVDGR			1843.1802.1802.2.dta
1843	Achn343111	ATP-dependent zinc metalloprotease FtsH; contains IPR005936 (Peptidase, FtsH), IPR027417 (P-loop containing nucleoside triphosphate hydrolase)	227	76425	4	3	4	3	7.6	6.22	3501	1	1	1	762.72	1523.42	2	1523.74	-0.3156	0	62.36	0.00014	SYLENQMAVALGGR	Oxidation (M)	0.00000020000000.0	1843.1746.1746.2.dta
1843	Achn343111	ATP-dependent zinc metalloprotease FtsH; contains IPR005936 (Peptidase, FtsH), IPR027417 (P-loop containing nucleoside triphosphate hydrolase)	227	76425	4	3	4	3	7.6	6.22	3824	1	1	1	859.254	1716.49	2	1715.77	0.7251	0	54.53	0.00074	SQGGPGGPGGLGGPMDFGR	Oxidation (M)	0.0000000000000020000.0	1843.1772.1772.2.dta
1843	Achn013491	Cytosol aminopeptidase family protein; contains IPR011356 (Leucine aminopeptidase/peptidase B)	81	65329	2	2	2	2	3.9	7.93	2578	1	1	0	590.069	1178.12	2	1178.54	-0.4111	0	44.2	0.011	SGVADMVNTGGR	Oxidation (M)	0.000002000000.0	1843.1264.1264.2.dta
1843	Achn013491	Cytosol aminopeptidase family protein; contains IPR011356 (Leucine aminopeptidase/peptidase B)	81	65329	2	2	2	2	3.9	7.93	3008	1	1	1	660.585	1319.16	2	1318.6	0.5563	0	39.72	0.03	TIEVDNTDAEGR			1843.1320.1320.2.dta
1844	Achn133211	Putative 2,3-bisphosphoglycerate-independent phosphoglycerate mutase; contains IPR000743 (Glycoside hydrolase, family 28), IPR011050 (Pectin lyase fold/virulence factor), IPR017850 (Alkaline-phosphatase-like, core domain)	473	96323	14	11	9	9	14.1	6.44	2103	1	1	1	1000.61	999.602	1	999.596	0.0053	0	30.31	0.22	LVDLALATGK			1844.1908.1908.1.dta
1844	Achn133211	Putative 2,3-bisphosphoglycerate-independent phosphoglycerate mutase; contains IPR000743 (Glycoside hydrolase, family 28), IPR011050 (Pectin lyase fold/virulence factor), IPR017850 (Alkaline-phosphatase-like, core domain)	473	96323	14	11	9	9	14.1	6.44	2104	1	1	1	500.85	999.685	2	999.596	0.0882	0	43.41	0.012	LVDLALATGK			1844.1995.1995.2.dta
1844	Achn133211	Putative 2,3-bisphosphoglycerate-independent phosphoglycerate mutase; contains IPR000743 (Glycoside hydrolase, family 28), IPR011050 (Pectin lyase fold/virulence factor), IPR017850 (Alkaline-phosphatase-like, core domain)	473	96323	14	11	9	9	14.1	6.44	2271	1	1	1	541.596	1081.18	2	1082.67	-1.4934	0	41.91	0.018	LDQLQLLLK			1844.2348.2348.2.dta
1844	Achn133211	Putative 2,3-bisphosphoglycerate-independent phosphoglycerate mutase; contains IPR000743 (Glycoside hydrolase, family 28), IPR011050 (Pectin lyase fold/virulence factor), IPR017850 (Alkaline-phosphatase-like, core domain)	473	96323	14	11	9	9	14.1	6.44	2275	1	1	1	542.32	1082.62	2	1082.67	-0.0449	0	31.16	0.16	LDQLQLLLK			1844.2538.2538.2.dta
1844	Achn133211	Putative 2,3-bisphosphoglycerate-independent phosphoglycerate mutase; contains IPR000743 (Glycoside hydrolase, family 28), IPR011050 (Pectin lyase fold/virulence factor), IPR017850 (Alkaline-phosphatase-like, core domain)	473	96323	14	11	9	9	14.1	6.44	2279	1	1	1	542.658	1083.3	2	1082.67	0.6307	0	39.16	0.032	LDQLQLLLK			1844.2342.2342.2.dta
1844	Achn133211	Putative 2,3-bisphosphoglycerate-independent phosphoglycerate mutase; contains IPR000743 (Glycoside hydrolase, family 28), IPR011050 (Pectin lyase fold/virulence factor), IPR017850 (Alkaline-phosphatase-like, core domain)	473	96323	14	11	9	9	14.1	6.44	2280	1	1	1	1084.73	1083.73	1	1082.67	1.0566	0	32.31	0.13	LDQLQLLLK			1844.2295.2295.1.dta
1844	Achn133211	Putative 2,3-bisphosphoglycerate-independent phosphoglycerate mutase; contains IPR000743 (Glycoside hydrolase, family 28), IPR011050 (Pectin lyase fold/virulence factor), IPR017850 (Alkaline-phosphatase-like, core domain)	473	96323	14	11	9	9	14.1	6.44	2943	1	1	1	659.372	1316.73	2	1317.62	-0.8948	0	67.52	3.7e-05	IYDGEGFNYIK			1844.1930.1930.2.dta
1844	Achn133211	Putative 2,3-bisphosphoglycerate-independent phosphoglycerate mutase; contains IPR000743 (Glycoside hydrolase, family 28), IPR011050 (Pectin lyase fold/virulence factor), IPR017850 (Alkaline-phosphatase-like, core domain)	473	96323	14	11	9	9	14.1	6.44	2944	1	1	1	659.787	1317.56	2	1317.62	-0.0647	0	36.88	0.044	IYDGEGFNYIK			1844.2392.2392.2.dta
1844	Achn133211	Putative 2,3-bisphosphoglycerate-independent phosphoglycerate mutase; contains IPR000743 (Glycoside hydrolase, family 28), IPR011050 (Pectin lyase fold/virulence factor), IPR017850 (Alkaline-phosphatase-like, core domain)	473	96323	14	11	9	9	14.1	6.44	2972	1	1	1	663.167	1324.32	2	1322.63	1.693	1	43.88	0.01	YENDWDVVKR			1844.1678.1678.2.dta
1844	Achn133211	Putative 2,3-bisphosphoglycerate-independent phosphoglycerate mutase; contains IPR000743 (Glycoside hydrolase, family 28), IPR011050 (Pectin lyase fold/virulence factor), IPR017850 (Alkaline-phosphatase-like, core domain)	473	96323	14	11	9	9	14.1	6.44	3242	1	1	1	702.707	1403.4	2	1402.64	0.7561	0	67.39	4.8e-05	YAGMLQYDGELK	Oxidation (M)	0.000200000000.0	1844.1754.1754.2.dta
1844	Achn133211	Putative 2,3-bisphosphoglycerate-independent phosphoglycerate mutase; contains IPR000743 (Glycoside hydrolase, family 28), IPR011050 (Pectin lyase fold/virulence factor), IPR017850 (Alkaline-phosphatase-like, core domain)	473	96323	14	11	9	9	14.1	6.44	3607	1	1	1	774.186	1546.36	2	1545.71	0.6468	1	54.14	0.00092	ALEYENFDKFDR			1844.1898.1898.2.dta
1844	Achn133211	Putative 2,3-bisphosphoglycerate-independent phosphoglycerate mutase; contains IPR000743 (Glycoside hydrolase, family 28), IPR011050 (Pectin lyase fold/virulence factor), IPR017850 (Alkaline-phosphatase-like, core domain)	473	96323	14	11	9	9	14.1	6.44	3645	1	1	1	522.196	1563.57	3	1562.8	0.77	1	45.28	0.0062	RGWDAQVLGEAPHK			1844.1690.1690.3.dta
1844	Achn133211	Putative 2,3-bisphosphoglycerate-independent phosphoglycerate mutase; contains IPR000743 (Glycoside hydrolase, family 28), IPR011050 (Pectin lyase fold/virulence factor), IPR017850 (Alkaline-phosphatase-like, core domain)	473	96323	14	11	9	9	14.1	6.44	4760	1	1	1	1186.87	2371.74	2	2370.13	1.6042	0	54.28	0.00055	VNLPNSDMVGHTGDIGATVVACK	Oxidation (M)	0.00000002000000000000000.0	1844.1780.1780.2.dta
1844	Achn133211	Putative 2,3-bisphosphoglycerate-independent phosphoglycerate mutase; contains IPR000743 (Glycoside hydrolase, family 28), IPR011050 (Pectin lyase fold/virulence factor), IPR017850 (Alkaline-phosphatase-like, core domain)	473	96323	14	11	9	9	14.1	6.44	4767	1	1	1	1192.53	2383.05	2	2382.09	0.9629	0	58.79	0.00015	AVGLPTEDDMGNSEVGHNALGAGR	Oxidation (M)	0.000000000200000000000000.0	1844.1683.1683.2.dta
1845	Achn284661	Phosphoglucomutase, putative; contains IPR005841 (Alpha-D-phosphohexomutase superfamily)	204	60490	3	2	3	2	6.5	5.46	2368	1	1	1	516.846	1031.68	2	1030.54	1.1359	0	35.23	0.079	GATLVVSGDGR			1845.1430.1430.2.dta
1845	Achn284661	Phosphoglucomutase, putative; contains IPR005841 (Alpha-D-phosphohexomutase superfamily)	204	60490	3	2	3	2	6.5	5.46	2553	1	1	1	575.068	1148.12	2	1147.58	0.5391	0	84.12	1.2e-06	LSGTGSEGATIR			1845.1270.1270.2.dta
1845	Achn284661	Phosphoglucomutase, putative; contains IPR005841 (Alpha-D-phosphohexomutase superfamily)	204	60490	3	2	3	2	6.5	5.46	2932	1	1	1	654.182	1306.35	2	1304.66	1.6851	0	84.97	8.7e-07	SMPTSAALDVVAK	Oxidation (M)	0.0200000000000.0	1845.1670.1670.2.dta
1846	Achn284661	Phosphoglucomutase, putative; contains IPR005841 (Alpha-D-phosphohexomutase superfamily)	261	60490	4	4	4	4	7.9	5.46	2025	1	1	1	442.045	882.075	2	883.386	-1.3112	0	45.86	0.0072	MEQFTGR	Oxidation (M)	0.2000000.0	1846.1210.1210.2.dta
1846	Achn284661	Phosphoglucomutase, putative; contains IPR005841 (Alpha-D-phosphohexomutase superfamily)	261	60490	4	4	4	4	7.9	5.46	2487	1	1	1	574.816	1147.62	2	1147.58	0.034	0	65.16	7.1e-05	LSGTGSEGATIR			1846.1278.1278.2.dta
1846	Achn284661	Phosphoglucomutase, putative; contains IPR005841 (Alpha-D-phosphohexomutase superfamily)	261	60490	4	4	4	4	7.9	5.46	2886	1	1	1	654.206	1306.4	2	1304.66	1.7328	0	83.02	1.3e-06	SMPTSAALDVVAK	Oxidation (M)	0.0200000000000.0	1846.1686.1686.2.dta
1846	Achn284661	Phosphoglucomutase, putative; contains IPR005841 (Alpha-D-phosphohexomutase superfamily)	261	60490	4	4	4	4	7.9	5.46	2911	1	1	1	658.65	1315.29	2	1314.57	0.7131	0	66.76	5.8e-05	YDYENVDAGAAK			1846.1490.1490.2.dta
1846	Achn379981	Succinate dehydrogenase subunit A; contains IPR003953 (FAD binding domain), IPR014006 (Succinate dehydrogenase/fumarate reductase, flavoprotein subunit), IPR015939 (Fumarate reductase/succinate dehydrogenase flavoprotein-like, C-terminal), IPR027477 (Succinate dehydrogenase/fumarate reductase flavoprotein, catalytic domain)	122	56366	2	2	2	2	4.6	8.85	2495	1	1	1	576.045	1150.08	2	1151.58	-1.4999	0	50.8	0.0024	VMQTNAAVFR	Oxidation (M)	0.0200000000.0	1846.1496.1496.2.dta
1846	Achn379981	Succinate dehydrogenase subunit A; contains IPR003953 (FAD binding domain), IPR014006 (Succinate dehydrogenase/fumarate reductase, flavoprotein subunit), IPR015939 (Fumarate reductase/succinate dehydrogenase flavoprotein-like, C-terminal), IPR027477 (Succinate dehydrogenase/fumarate reductase flavoprotein, catalytic domain)	122	56366	2	2	2	2	4.6	8.85	2705	1	1	1	620.046	1238.08	2	1236.65	1.4305	0	71.63	1.8e-05	AASTILATGGYGR			1846.1666.1666.2.dta
1848	Achn262021	Beta-xylosidase 4; contains IPR002772 (Glycoside hydrolase family 3 C-terminal domain), IPR017853 (Glycoside hydrolase, superfamily), IPR026891 (Fibronectin type III-like domain), IPR026892 (Glycoside hydrolase family 3)	100	83425	2	2	2	2	3.2	8.15	3169	1	1	1	693.921	1385.83	2	1385.6	0.2312	0	48.35	0.0029	TMIGNYEGTPCK	Oxidation (M)	0.020000000000.0	1848.1418.1418.2.dta
1848	Achn262021	Beta-xylosidase 4; contains IPR002772 (Glycoside hydrolase family 3 C-terminal domain), IPR017853 (Glycoside hydrolase, superfamily), IPR026891 (Fibronectin type III-like domain), IPR026892 (Glycoside hydrolase family 3)	100	83425	2	2	2	2	3.2	8.15	3217	1	1	1	704.732	1407.45	2	1406.61	0.8409	0	54.57	0.00085	DVCSSENQELAR			1848.1350.1350.2.dta
1848	Achn133211	Putative 2,3-bisphosphoglycerate-independent phosphoglycerate mutase; contains IPR000743 (Glycoside hydrolase, family 28), IPR011050 (Pectin lyase fold/virulence factor), IPR017850 (Alkaline-phosphatase-like, core domain)	75	96323	2	2	2	2	2	6.44	2410	1	1	1	521.215	1040.42	2	1041.48	-1.065	0	39.24	0.026	TFACSETVK			1848.1310.1310.2.dta
1848	Achn133211	Putative 2,3-bisphosphoglycerate-independent phosphoglycerate mutase; contains IPR000743 (Glycoside hydrolase, family 28), IPR011050 (Pectin lyase fold/virulence factor), IPR017850 (Alkaline-phosphatase-like, core domain)	75	96323	2	2	2	2	2	6.44	2533	1	1	1	565.06	1128.11	2	1127.51	0.5927	0	38.41	0.042	ALEYENFDK			1848.1698.1698.2.dta
1849	Achn210351	Putative 2,3-bisphosphoglycerate-independent phosphoglycerate mutase; contains IPR005995 (Phosphoglycerate mutase, 2,3-bisphosphoglycerate-independent)	141	55249	2	2	2	2	4.8	5.74	2420	1	1	1	538.135	1074.25	2	1072.53	1.7283	0	75.49	9e-06	GVDAQVASGGGR			1849.1186.1186.2.dta
1849	Achn210351	Putative 2,3-bisphosphoglycerate-independent phosphoglycerate mutase; contains IPR005995 (Phosphoglycerate mutase, 2,3-bisphosphoglycerate-independent)	141	55249	2	2	2	2	4.8	5.74	3125	1	1	1	703.094	1404.17	2	1402.64	1.5296	0	65.42	7.6e-05	YAGMLQYDGELK	Oxidation (M)	0.000200000000.0	1849.1692.1692.2.dta
1849	Achn107321	Pectinesterase-2, putative; contains IPR006501 (Pectinesterase inhibitor), IPR011050 (Pectin lyase fold/virulence factor)	113	59590	2	2	2	2	5.1	6.19	2544	1	1	1	572.76	1143.5	2	1144.58	-1.0792	0	50.07	0.0022	TSSTAGALPQGR			1849.1258.1258.2.dta
1849	Achn107321	Pectinesterase-2, putative; contains IPR006501 (Pectinesterase inhibitor), IPR011050 (Pectin lyase fold/virulence factor)	113	59590	2	2	2	2	5.1	6.19	3476	1	1	1	834.291	1666.57	2	1665.77	0.8006	0	63.09	0.0001	GCTYGTVQEAVDAAPK			1849.1759.1759.2.dta
1851	Achn284661	Phosphoglucomutase, putative; contains IPR005841 (Alpha-D-phosphohexomutase superfamily)	240	60490	6	4	5	4	10.1	5.46	2063	1	1	1	442.261	882.508	2	883.386	-0.8775	0	39.89	0.021	MEQFTGR	Oxidation (M)	0.2000000.0	1851.1204.1204.2.dta
1851	Achn284661	Phosphoglucomutase, putative; contains IPR005841 (Alpha-D-phosphohexomutase superfamily)	240	60490	6	4	5	4	10.1	5.46	2343	1	1	1	516.607	1031.2	2	1030.54	0.6591	0	57.65	0.00056	GATLVVSGDGR			1851.1418.1418.2.dta
1851	Achn284661	Phosphoglucomutase, putative; contains IPR005841 (Alpha-D-phosphohexomutase superfamily)	240	60490	6	4	5	4	10.1	5.46	2392	1	1	1	536.752	1071.49	2	1072.58	-1.0873	0	31.28	0.17	LETVEDIVR			1851.1842.1842.2.dta
1851	Achn284661	Phosphoglucomutase, putative; contains IPR005841 (Alpha-D-phosphohexomutase superfamily)	240	60490	6	4	5	4	10.1	5.46	2885	1	1	1	645.714	1289.41	2	1288.67	0.7433	0	35.27	0.076	SMPTSAALDVVAK			1851.1827.1827.2.dta
1851	Achn284661	Phosphoglucomutase, putative; contains IPR005841 (Alpha-D-phosphohexomutase superfamily)	240	60490	6	4	5	4	10.1	5.46	2927	1	1	1	653.352	1304.69	2	1304.66	0.0251	0	54.35	0.00077	SMPTSAALDVVAK	Oxidation (M)	0.0200000000000.0	1851.1616.1616.2.dta
1851	Achn284661	Phosphoglucomutase, putative; contains IPR005841 (Alpha-D-phosphohexomutase superfamily)	240	60490	6	4	5	4	10.1	5.46	3693	1	1	1	855.427	1708.84	2	1707.74	1.0992	0	61.74	0.00011	YNMENGGPAPEGITDK	Oxidation (M)	0.0020000000000000.0	1851.1419.1419.2.dta
1851	Achn262021	Beta-xylosidase 4; contains IPR002772 (Glycoside hydrolase family 3 C-terminal domain), IPR017853 (Glycoside hydrolase, superfamily), IPR026891 (Fibronectin type III-like domain), IPR026892 (Glycoside hydrolase family 3)	132	83425	3	2	3	2	4.3	8.15	2248	1	1	1	491.853	981.691	2	981.47	0.2212	0	35.4	0.069	NNFATLMR	Oxidation (M)	0.00000020.0	1851.1528.1528.2.dta
1851	Achn262021	Beta-xylosidase 4; contains IPR002772 (Glycoside hydrolase family 3 C-terminal domain), IPR017853 (Glycoside hydrolase, superfamily), IPR026891 (Fibronectin type III-like domain), IPR026892 (Glycoside hydrolase family 3)	132	83425	3	2	3	2	4.3	8.15	2598	1	1	1	587.077	1172.14	2	1171.62	0.519	0	42.46	0.017	AGLVNESVIDR			1851.1679.1679.2.dta
1851	Achn262021	Beta-xylosidase 4; contains IPR002772 (Glycoside hydrolase family 3 C-terminal domain), IPR017853 (Glycoside hydrolase, superfamily), IPR026891 (Fibronectin type III-like domain), IPR026892 (Glycoside hydrolase family 3)	132	83425	3	2	3	2	4.3	8.15	3310	1	1	1	736.353	1470.69	2	1470.72	-0.0282	0	53.96	0.00072	GQETPGEDPLLTSK			1851.1634.1634.2.dta
1852	Achn284661	Phosphoglucomutase, putative; contains IPR005841 (Alpha-D-phosphohexomutase superfamily)	245	60490	4	3	4	3	10.3	5.46	2181	1	1	1	464.999	927.984	2	927.445	0.5385	0	30.75	0.27	YLFADGSR			1852.1692.1692.2.dta
1852	Achn284661	Phosphoglucomutase, putative; contains IPR005841 (Alpha-D-phosphohexomutase superfamily)	245	60490	4	3	4	3	10.3	5.46	2886	1	1	1	653.187	1304.36	2	1304.66	-0.3056	0	65.68	7.4e-05	SMPTSAALDVVAK	Oxidation (M)	0.0200000000000.0	1852.1600.1600.2.dta
1852	Achn284661	Phosphoglucomutase, putative; contains IPR005841 (Alpha-D-phosphohexomutase superfamily)	245	60490	4	3	4	3	10.3	5.46	3559	1	1	1	855.215	1708.41	2	1707.74	0.674	0	64.89	6.7e-05	YNMENGGPAPEGITDK	Oxidation (M)	0.0020000000000000.0	1852.1422.1422.2.dta
1852	Achn284661	Phosphoglucomutase, putative; contains IPR005841 (Alpha-D-phosphohexomutase superfamily)	245	60490	4	3	4	3	10.3	5.46	3911	1	1	1	982.771	1963.53	2	1962.82	0.7078	0	89.02	2.3e-07	SSSQGEPPEFGAAADGDADR			1852.1560.1560.2.dta
1853	Achn284661	Phosphoglucomutase, putative; contains IPR005841 (Alpha-D-phosphohexomutase superfamily)	244	60490	5	4	5	4	11.9	5.46	2184	1	1	1	442.2	882.386	2	883.386	-0.9997	0	35.24	0.062	MEQFTGR	Oxidation (M)	0.2000000.0	1853.1234.1234.2.dta
1853	Achn284661	Phosphoglucomutase, putative; contains IPR005841 (Alpha-D-phosphohexomutase superfamily)	244	60490	5	4	5	4	11.9	5.46	2394	1	1	1	516.317	1030.62	2	1030.54	0.0784	0	42.36	0.014	GATLVVSGDGR			1853.1507.1507.2.dta
1853	Achn284661	Phosphoglucomutase, putative; contains IPR005841 (Alpha-D-phosphohexomutase superfamily)	244	60490	5	4	5	4	11.9	5.46	2883	1	1	1	658.182	1314.35	2	1314.57	-0.2233	0	42.31	0.016	YDYENVDAGAAK			1853.1706.1706.2.dta
1853	Achn284661	Phosphoglucomutase, putative; contains IPR005841 (Alpha-D-phosphohexomutase superfamily)	244	60490	5	4	5	4	11.9	5.46	3466	1	1	1	854.83	1707.65	2	1707.74	-0.0955	0	54.48	0.00065	YNMENGGPAPEGITDK	Oxidation (M)	0.0020000000000000.0	1853.1427.1427.2.dta
1853	Achn284661	Phosphoglucomutase, putative; contains IPR005841 (Alpha-D-phosphohexomutase superfamily)	244	60490	5	4	5	4	11.9	5.46	3785	1	1	1	982.549	1963.08	2	1962.82	0.2635	0	71.9	9.4e-06	SSSQGEPPEFGAAADGDADR			1853.1574.1574.2.dta
1858	Achn133211	Putative 2,3-bisphosphoglycerate-independent phosphoglycerate mutase; contains IPR000743 (Glycoside hydrolase, family 28), IPR011050 (Pectin lyase fold/virulence factor), IPR017850 (Alkaline-phosphatase-like, core domain)	261	96323	6	5	5	5	5	6.44	2358	1	1	1	542.431	1082.85	2	1082.67	0.178	0	45.31	0.0081	LDQLQLLLK			1858.2238.2238.2.dta
1858	Achn133211	Putative 2,3-bisphosphoglycerate-independent phosphoglycerate mutase; contains IPR000743 (Glycoside hydrolase, family 28), IPR011050 (Pectin lyase fold/virulence factor), IPR017850 (Alkaline-phosphatase-like, core domain)	261	96323	6	5	5	5	5	6.44	2364	1	1	1	544.598	1087.18	2	1086.54	0.6392	0	60.31	0.00029	GVDAQIASGGGR			1858.1346.1346.2.dta
1858	Achn133211	Putative 2,3-bisphosphoglycerate-independent phosphoglycerate mutase; contains IPR000743 (Glycoside hydrolase, family 28), IPR011050 (Pectin lyase fold/virulence factor), IPR017850 (Alkaline-phosphatase-like, core domain)	261	96323	6	5	5	5	5	6.44	2564	1	1	1	584.561	1167.11	2	1166.52	0.5839	0	40.65	0.024	YENDWDVVK			1858.1786.1786.2.dta
1858	Achn133211	Putative 2,3-bisphosphoglycerate-independent phosphoglycerate mutase; contains IPR000743 (Glycoside hydrolase, family 28), IPR011050 (Pectin lyase fold/virulence factor), IPR017850 (Alkaline-phosphatase-like, core domain)	261	96323	6	5	5	5	5	6.44	2934	1	1	1	654.912	1307.81	2	1307.65	0.1627	0	56.53	0.00047	TSGEYLVNNGVR			1858.1554.1554.2.dta
1858	Achn133211	Putative 2,3-bisphosphoglycerate-independent phosphoglycerate mutase; contains IPR000743 (Glycoside hydrolase, family 28), IPR011050 (Pectin lyase fold/virulence factor), IPR017850 (Alkaline-phosphatase-like, core domain)	261	96323	6	5	5	5	5	6.44	3029	1	1	1	672.148	1342.28	2	1343.68	-1.3985	1	35.41	0.077	EKGVDAQIASGGGR			1858.1266.1266.2.dta
1858	Achn133211	Putative 2,3-bisphosphoglycerate-independent phosphoglycerate mutase; contains IPR000743 (Glycoside hydrolase, family 28), IPR011050 (Pectin lyase fold/virulence factor), IPR017850 (Alkaline-phosphatase-like, core domain)	261	96323	6	5	5	5	5	6.44	3036	1	1	1	673.171	1344.33	2	1343.68	0.6486	1	58.44	0.0004	EKGVDAQIASGGGR			1858.1254.1254.2.dta
1858	Achn284661	Phosphoglucomutase, putative; contains IPR005841 (Alpha-D-phosphohexomutase superfamily)	115	60490	2	2	2	2	4.3	5.46	2286	1	1	1	516.172	1030.33	2	1030.54	-0.2115	0	42.05	0.018	GATLVVSGDGR			1858.1422.1422.2.dta
1858	Achn284661	Phosphoglucomutase, putative; contains IPR005841 (Alpha-D-phosphohexomutase superfamily)	115	60490	2	2	2	2	4.3	5.46	2924	1	1	1	653.398	1304.78	2	1304.66	0.1163	0	73.2	1e-05	SMPTSAALDVVAK	Oxidation (M)	0.0200000000000.0	1858.1690.1690.2.dta
1878	Achn312431	Malic enzyme; contains IPR001891 (Malic oxidoreductase)	131	58011	3	2	3	2	6.5	7.16	5798	1	1	1	652.099	1302.18	2	1301.56	0.6198	0	32.68	0.15	YMALMDLEER	2 Oxidation (M)	0.0200200000.0	1878_b.1846.1846.2.dta
1878	Achn312431	Malic enzyme; contains IPR001891 (Malic oxidoreductase)	131	58011	3	2	3	2	6.5	7.16	5891	1	1	1	659.184	1316.35	2	1314.71	1.6396	0	59.06	0.00034	SIQVIVVTDGER			1878_b.1943.1943.2.dta
1878	Achn312431	Malic enzyme; contains IPR001891 (Malic oxidoreductase)	131	58011	3	2	3	2	6.5	7.16	7302	1	1	1	786.039	1570.06	2	1569.62	0.4415	0	39.06	0.027	YAESCMYTPNYR	Oxidation (M)	0.000002000000.0	1878_b.1580.1580.2.dta
1909	Achn284661	Phosphoglucomutase, putative; contains IPR005841 (Alpha-D-phosphohexomutase superfamily)	126	60490	2	2	2	2	4.9	5.46	5752	1	1	1	658.775	1315.53	2	1314.57	0.9621	0	71.46	1.6e-05	YDYENVDAGAAK			1909.1478.1478.2.dta
1909	Achn284661	Phosphoglucomutase, putative; contains IPR005841 (Alpha-D-phosphohexomutase superfamily)	126	60490	2	2	2	2	4.9	5.46	6762	1	1	1	763.103	1524.19	2	1523.86	0.3349	0	54.06	0.00094	DSQAALAPLVEVALK			1909_b.2522.2522.2.dta
1909	Achn021851	T-complex protein 1 subunit gamma; contains IPR002423 (Chaperonin Cpn60/TCP-1), IPR027409 (GroEL-like apical domain), IPR027410 (TCP-1-like chaperonin intermediate domain), IPR027413 (GroEL-like equatorial domain)	90	76360	2	2	2	2	3	5.65	4724	1	1	1	560.9	1119.79	2	1119.53	0.2519	0	52.43	0.0016	NLQDAMSVAR	Oxidation (M)	0.0000020000.0	1909.1286.1286.2.dta
1909	Achn021851	T-complex protein 1 subunit gamma; contains IPR002423 (Chaperonin Cpn60/TCP-1), IPR027409 (GroEL-like apical domain), IPR027410 (TCP-1-like chaperonin intermediate domain), IPR027413 (GroEL-like equatorial domain)	90	76360	2	2	2	2	3	5.65	5029	1	1	1	593.337	1184.66	2	1184.67	-0.0055	0	40.48	0.019	VLEDALAVLDK			1909_b.2315.2315.2.dta
1909	Achn262021	Beta-xylosidase 4; contains IPR002772 (Glycoside hydrolase family 3 C-terminal domain), IPR017853 (Glycoside hydrolase, superfamily), IPR026891 (Fibronectin type III-like domain), IPR026892 (Glycoside hydrolase family 3)	86	83425	2	2	2	2	3.4	8.15	6153	1	1	1	694.28	1386.54	2	1385.6	0.9492	0	36.66	0.045	TMIGNYEGTPCK	Oxidation (M)	0.020000000000.0	1909_b.1479.1479.2.dta
1909	Achn262021	Beta-xylosidase 4; contains IPR002772 (Glycoside hydrolase family 3 C-terminal domain), IPR017853 (Glycoside hydrolase, superfamily), IPR026891 (Fibronectin type III-like domain), IPR026892 (Glycoside hydrolase family 3)	86	83425	2	2	2	2	3.4	8.15	6510	1	1	1	736.705	1471.4	2	1470.72	0.6756	0	51.71	0.0016	GQETPGEDPLLTSK			1909.1631.1631.2.dta
1923	Achn299571	D-3-phosphoglycerate dehydrogenase, putative; contains IPR005181 (Domain of unknown function DUF303, acetylesterase putative), IPR006236 (D-3-phosphoglycerate dehydrogenase), IPR015878 (S-adenosyl-L-homocysteine hydrolase, NAD binding domain), IPR016040 (NAD(P)-binding domain)	204	80153	4	2	4	2	6	5.43	3782	1	1	1	409.332	816.649	2	815.45	1.1985	0	37.48	0.066	VGSILGDR			1923_b.1554.1554.2.dta
1923	Achn299571	D-3-phosphoglycerate dehydrogenase, putative; contains IPR005181 (Domain of unknown function DUF303, acetylesterase putative), IPR006236 (D-3-phosphoglycerate dehydrogenase), IPR015878 (S-adenosyl-L-homocysteine hydrolase, NAD binding domain), IPR016040 (NAD(P)-binding domain)	204	80153	4	2	4	2	6	5.43	4420	1	1	1	484.207	966.399	2	966.441	-0.0412	0	43.3	0.01	EVFESSGGR			1923_b.1283.1283.2.dta
1923	Achn299571	D-3-phosphoglycerate dehydrogenase, putative; contains IPR005181 (Domain of unknown function DUF303, acetylesterase putative), IPR006236 (D-3-phosphoglycerate dehydrogenase), IPR015878 (S-adenosyl-L-homocysteine hydrolase, NAD binding domain), IPR016040 (NAD(P)-binding domain)	204	80153	4	2	4	2	6	5.43	4534	1	1	1	498.181	994.348	2	994.552	-0.2045	0	31.17	0.17	TLLLMGFGK	Oxidation (M)	0.000020000.0	1923_b.2134.2134.2.dta
1923	Achn299571	D-3-phosphoglycerate dehydrogenase, putative; contains IPR005181 (Domain of unknown function DUF303, acetylesterase putative), IPR006236 (D-3-phosphoglycerate dehydrogenase), IPR015878 (S-adenosyl-L-homocysteine hydrolase, NAD binding domain), IPR016040 (NAD(P)-binding domain)	204	80153	4	2	4	2	6	5.43	8599	1	1	1	1087.83	2173.65	2	2172.95	0.7	0	92.38	9.2e-08	GFANVDCSYNLSPEELCAK			1923_b.2071.2071.2.dta
1924	Achn201871	T-complex protein 1 subunit gamma; contains IPR002423 (Chaperonin Cpn60/TCP-1), IPR027409 (GroEL-like apical domain), IPR027410 (TCP-1-like chaperonin intermediate domain), IPR027413 (GroEL-like equatorial domain)	254	56256	5	3	5	3	11.8	5.47	2274	1	1	0	553.115	1104.21	2	1103.54	0.6754	0	36.41	0.071	NLQDAMSVAR			1924.1653.1653.2.dta
1924	Achn201871	T-complex protein 1 subunit gamma; contains IPR002423 (Chaperonin Cpn60/TCP-1), IPR027409 (GroEL-like apical domain), IPR027410 (TCP-1-like chaperonin intermediate domain), IPR027413 (GroEL-like equatorial domain)	254	56256	5	3	5	3	11.8	5.47	2429	1	1	1	579.291	1156.57	2	1156.63	-0.0667	0	71.74	1.5e-05	ALEDALAVLDK			1924.2211.2211.2.dta
1924	Achn201871	T-complex protein 1 subunit gamma; contains IPR002423 (Chaperonin Cpn60/TCP-1), IPR027409 (GroEL-like apical domain), IPR027410 (TCP-1-like chaperonin intermediate domain), IPR027413 (GroEL-like equatorial domain)	254	56256	5	3	5	3	11.8	5.47	2904	1	1	1	652.429	1302.84	2	1302.74	0.0998	0	35.27	0.07	IILLDSPLEYK			1924.2265.2265.2.dta
1924	Achn201871	T-complex protein 1 subunit gamma; contains IPR002423 (Chaperonin Cpn60/TCP-1), IPR027409 (GroEL-like apical domain), IPR027410 (TCP-1-like chaperonin intermediate domain), IPR027413 (GroEL-like equatorial domain)	254	56256	5	3	5	3	11.8	5.47	2992	1	1	0	666.731	1331.45	2	1329.69	1.7582	1	49.29	0.0031	KGENQTNAELVK			1924.1168.1168.2.dta
1924	Achn201871	T-complex protein 1 subunit gamma; contains IPR002423 (Chaperonin Cpn60/TCP-1), IPR027409 (GroEL-like apical domain), IPR027410 (TCP-1-like chaperonin intermediate domain), IPR027413 (GroEL-like equatorial domain)	254	56256	5	3	5	3	11.8	5.47	3692	1	1	0	814.926	1627.84	2	1626.92	0.9178	0	66.54	3.7e-05	LLPGGGATELTVSATLK			1924.2012.2012.2.dta
1924	Achn021851	T-complex protein 1 subunit gamma; contains IPR002423 (Chaperonin Cpn60/TCP-1), IPR027409 (GroEL-like apical domain), IPR027410 (TCP-1-like chaperonin intermediate domain), IPR027413 (GroEL-like equatorial domain)	177	76360	4	2	4	2	6.6	5.65	1464	1	1	1	757.528	756.52	1	756.449	0.0709	0	31.91	0.16	AVADIIR			1924.1574.1574.1.dta
1924	Achn021851	T-complex protein 1 subunit gamma; contains IPR002423 (Chaperonin Cpn60/TCP-1), IPR027409 (GroEL-like apical domain), IPR027410 (TCP-1-like chaperonin intermediate domain), IPR027413 (GroEL-like equatorial domain)	177	76360	4	2	4	2	6.6	5.65	2274	1	0	0	553.115	1104.21	2	1103.54	0.6754	0	36.41	0.071	NLQDAMSVAR			1924.1653.1653.2.dta
1924	Achn021851	T-complex protein 1 subunit gamma; contains IPR002423 (Chaperonin Cpn60/TCP-1), IPR027409 (GroEL-like apical domain), IPR027410 (TCP-1-like chaperonin intermediate domain), IPR027413 (GroEL-like equatorial domain)	177	76360	4	2	4	2	6.6	5.65	2992	1	0	0	666.731	1331.45	2	1329.69	1.7582	1	49.29	0.0031	KGENQTNAELVK			1924.1168.1168.2.dta
1924	Achn021851	T-complex protein 1 subunit gamma; contains IPR002423 (Chaperonin Cpn60/TCP-1), IPR027409 (GroEL-like apical domain), IPR027410 (TCP-1-like chaperonin intermediate domain), IPR027413 (GroEL-like equatorial domain)	177	76360	4	2	4	2	6.6	5.65	3692	1	0	0	814.926	1627.84	2	1626.92	0.9178	0	66.54	3.7e-05	LLPGGGATELTVSATLK			1924.2012.2012.2.dta
1935	Achn036401	Pyruvate decarboxylase 2; contains IPR011766 (Thiamine pyrophosphate enzyme, C-terminal TPP-binding), IPR012110 (Thiamine pyrophosphate (TPP)-dependent enzyme)	297	69258	6	2	5	2	12.4	5.96	3503	1	1	1	432.542	863.07	2	861.496	1.5741	0	34.67	0.13	DFLGALVK			1935_b.2294.2294.2.dta
1935	Achn036401	Pyruvate decarboxylase 2; contains IPR011766 (Thiamine pyrophosphate enzyme, C-terminal TPP-binding), IPR012110 (Thiamine pyrophosphate (TPP)-dependent enzyme)	297	69258	6	2	5	2	12.4	5.96	4745	1	1	1	571.014	1140.01	2	1139.63	0.3794	0	36.51	0.061	EPVPFVISPR			1935.2066.2066.2.dta
1935	Achn036401	Pyruvate decarboxylase 2; contains IPR011766 (Thiamine pyrophosphate enzyme, C-terminal TPP-binding), IPR012110 (Thiamine pyrophosphate (TPP)-dependent enzyme)	297	69258	6	2	5	2	12.4	5.96	4749	1	1	1	571.196	1140.38	2	1139.63	0.7436	0	31.31	0.18	EPVPFVISPR			1935_b.2119.2119.2.dta
1935	Achn036401	Pyruvate decarboxylase 2; contains IPR011766 (Thiamine pyrophosphate enzyme, C-terminal TPP-binding), IPR012110 (Thiamine pyrophosphate (TPP)-dependent enzyme)	297	69258	6	2	5	2	12.4	5.96	7244	1	1	1	546.944	1637.81	3	1636.8	1.0158	1	34.03	0.064	LKQNTTAYENYHR			1935_b.1334.1334.3.dta
1935	Achn036401	Pyruvate decarboxylase 2; contains IPR011766 (Thiamine pyrophosphate enzyme, C-terminal TPP-binding), IPR012110 (Thiamine pyrophosphate (TPP)-dependent enzyme)	297	69258	6	2	5	2	12.4	5.96	9146	1	1	1	1196.22	2390.43	2	2389.06	1.3717	0	101.9	8.7e-09	MLSSETAVIAETGDSWFNCQK	Oxidation (M)	0.200000000000000000000.0	1935_b.2347.2347.2.dta
1935	Achn036401	Pyruvate decarboxylase 2; contains IPR011766 (Thiamine pyrophosphate enzyme, C-terminal TPP-binding), IPR012110 (Thiamine pyrophosphate (TPP)-dependent enzyme)	297	69258	6	2	5	2	12.4	5.96	9309	1	1	1	1336.99	2671.97	2	2670.27	1.7058	0	89.41	1.3e-07	VANASEAFVELADACGYALAVMPSAK	Oxidation (M)	0.00000000000000000000020000.0	1935_b.2583.2583.2.dta
1938	Achn179321	Dihydropyrimidinase; contains IPR011778 (Hydantoinase/dihydropyrimidinase)	250	53466	5	3	4	3	8.7	5.52	1610	1	1	0	787.998	786.991	1	787.427	-0.4363	0	36.65	0.087	FFLAYK			1938.1985.1985.1.dta
1938	Achn179321	Dihydropyrimidinase; contains IPR011778 (Hydantoinase/dihydropyrimidinase)	250	53466	5	3	4	3	8.7	5.52	2805	1	1	1	630.355	1258.7	2	1258.64	0.0546	0	31.97	0.13	VGDDVTVLDAAGK			1938.2483.2483.2.dta
1938	Achn179321	Dihydropyrimidinase; contains IPR011778 (Hydantoinase/dihydropyrimidinase)	250	53466	5	3	4	3	8.7	5.52	2807	1	1	1	630.598	1259.18	2	1258.64	0.5411	0	102.87	1.4e-08	VGDDVTVLDAAGK			1938.1692.1692.2.dta
1938	Achn179321	Dihydropyrimidinase; contains IPR011778 (Hydantoinase/dihydropyrimidinase)	250	53466	5	3	4	3	8.7	5.52	2809	1	1	1	631.608	1261.2	2	1260.72	0.4823	1	55.17	0.00089	YLSSLQAPVKR			1938.1520.1520.2.dta
1938	Achn179321	Dihydropyrimidinase; contains IPR011778 (Hydantoinase/dihydropyrimidinase)	250	53466	5	3	4	3	8.7	5.52	3599	1	1	1	797.178	1592.34	2	1591.65	0.6952	0	58.07	0.00035	SCMDYGFHMAITK	2 Oxidation (M)	0.0020000020000.0	1938.1553.1553.2.dta
1938	Achn085281	Dihydropyrimidinase, putative; contains IPR011059 (Metal-dependent hydrolase, composite domain)	145	55700	4	2	4	2	8.2	6.29	1610	1	0	0	787.998	786.991	1	787.427	-0.4363	0	36.65	0.087	FFLAYK			1938.1985.1985.1.dta
1938	Achn085281	Dihydropyrimidinase, putative; contains IPR011059 (Metal-dependent hydrolase, composite domain)	145	55700	4	2	4	2	8.2	6.29	2034	1	1	1	922.614	921.607	1	921.507	0.0994	0	31.09	0.2	IFNIYPR			1938.1944.1944.1.dta
1938	Achn085281	Dihydropyrimidinase, putative; contains IPR011059 (Metal-dependent hydrolase, composite domain)	145	55700	4	2	4	2	8.2	6.29	2072	1	1	1	469.489	936.963	2	936.433	0.5292	0	41.35	0.022	LTSTECAR			1938.1030.1030.2.dta
1938	Achn085281	Dihydropyrimidinase, putative; contains IPR011059 (Metal-dependent hydrolase, composite domain)	145	55700	4	2	4	2	8.2	6.29	4364	1	1	1	720.48	2158.42	3	2159.03	-0.6151	0	35.9	0.042	SLGALAMVHAENGDAVFEGQK	Oxidation (M)	0.000000200000000000000.0	1938.1877.1877.3.dta
1938	Achn075231	Monodehydroascorbate reductase; contains IPR013027 (FAD-dependent pyridine nucleotide-disulphide oxidoreductase), IPR016156 (FAD/NAD-linked reductase, dimerisation), IPR023753 (Pyridine nucleotide-disulphide oxidoreductase, FAD/NAD(P)-binding domain)	142	60414	3	2	3	2	7.1	6.27	2510	1	1	0	576.071	1150.13	2	1148.64	1.4839	0	40.48	0.026	TLISAAGEIFK			1938.2206.2206.2.dta
1938	Achn075231	Monodehydroascorbate reductase; contains IPR013027 (FAD-dependent pyridine nucleotide-disulphide oxidoreductase), IPR016156 (FAD/NAD-linked reductase, dimerisation), IPR023753 (Pyridine nucleotide-disulphide oxidoreductase, FAD/NAD(P)-binding domain)	142	60414	3	2	3	2	7.1	6.27	3195	1	1	0	698.722	1395.43	2	1394.74	0.688	0	35.06	0.076	VQPPAESLDQLAK			1938.1824.1824.2.dta
1938	Achn075231	Monodehydroascorbate reductase; contains IPR013027 (FAD-dependent pyridine nucleotide-disulphide oxidoreductase), IPR016156 (FAD/NAD-linked reductase, dimerisation), IPR023753 (Pyridine nucleotide-disulphide oxidoreductase, FAD/NAD(P)-binding domain)	142	60414	3	2	3	2	7.1	6.27	3569	1	1	1	789.07	1576.13	2	1575.78	0.3483	0	66.7	4.9e-05	VVGAFLESGTPEENK			1938.1800.1800.2.dta
1939	Achn339391	Oxalyl-CoA decarboxylase; contains IPR012000 (Thiamine pyrophosphate enzyme, central domain), IPR012001 (Thiamine pyrophosphate enzyme, N-terminal TPP-binding domain)	577	56483	14	11	11	9	26.1	6.58	1610	1	1	1	404.586	807.158	2	805.4	1.7576	0	35.92	0.087	MEAQLAK	Oxidation (M)	0.2000000.0	1939.1002.1002.2.dta
1939	Achn339391	Oxalyl-CoA decarboxylase; contains IPR012000 (Thiamine pyrophosphate enzyme, central domain), IPR012001 (Thiamine pyrophosphate enzyme, N-terminal TPP-binding domain)	577	56483	14	11	11	9	26.1	6.58	2192	1	1	1	511.879	1021.74	2	1021.52	0.2238	0	31.89	0.18	SALAESFAAR			1939.2081.2081.2.dta
1939	Achn339391	Oxalyl-CoA decarboxylase; contains IPR012000 (Thiamine pyrophosphate enzyme, central domain), IPR012001 (Thiamine pyrophosphate enzyme, N-terminal TPP-binding domain)	577	56483	14	11	11	9	26.1	6.58	2197	1	1	1	512.627	1023.24	2	1021.52	1.7204	0	52.61	0.0016	SALAESFAAR			1939.1739.1739.2.dta
1939	Achn339391	Oxalyl-CoA decarboxylase; contains IPR012000 (Thiamine pyrophosphate enzyme, central domain), IPR012001 (Thiamine pyrophosphate enzyme, N-terminal TPP-binding domain)	577	56483	14	11	11	9	26.1	6.58	2272	1	1	1	530.556	1059.1	2	1058.55	0.544	0	51.65	0.0022	CDVALVVGAR			1939.2187.2187.2.dta
1939	Achn339391	Oxalyl-CoA decarboxylase; contains IPR012000 (Thiamine pyrophosphate enzyme, central domain), IPR012001 (Thiamine pyrophosphate enzyme, N-terminal TPP-binding domain)	577	56483	14	11	11	9	26.1	6.58	2273	1	1	1	530.604	1059.19	2	1058.55	0.6399	0	66.71	6.8e-05	CDVALVVGAR			1939.1740.1740.2.dta
1939	Achn339391	Oxalyl-CoA decarboxylase; contains IPR012000 (Thiamine pyrophosphate enzyme, central domain), IPR012001 (Thiamine pyrophosphate enzyme, N-terminal TPP-binding domain)	577	56483	14	11	11	9	26.1	6.58	2603	1	1	1	603.304	1204.59	2	1204.63	-0.0411	0	46.35	0.0052	GYLVGTPEELK			1939.1832.1832.2.dta
1939	Achn339391	Oxalyl-CoA decarboxylase; contains IPR012000 (Thiamine pyrophosphate enzyme, central domain), IPR012001 (Thiamine pyrophosphate enzyme, N-terminal TPP-binding domain)	577	56483	14	11	11	9	26.1	6.58	2787	1	1	1	629.768	1257.52	2	1256.76	0.7601	1	33.25	0.1	KAERPLIVFGK			1939.1716.1716.2.dta
1939	Achn339391	Oxalyl-CoA decarboxylase; contains IPR012000 (Thiamine pyrophosphate enzyme, central domain), IPR012001 (Thiamine pyrophosphate enzyme, N-terminal TPP-binding domain)	577	56483	14	11	11	9	26.1	6.58	2923	1	1	1	653.115	1304.22	2	1303.64	0.5754	1	62.09	0.00017	RDPEEITGPYK			1939.1458.1458.2.dta
1939	Achn339391	Oxalyl-CoA decarboxylase; contains IPR012000 (Thiamine pyrophosphate enzyme, central domain), IPR012001 (Thiamine pyrophosphate enzyme, N-terminal TPP-binding domain)	577	56483	14	11	11	9	26.1	6.58	3322	1	1	1	726.678	1451.34	2	1450.73	0.614	0	41.39	0.018	DVVPFNFLTPMR	Oxidation (M)	0.000000000020.0	1939.2412.2412.2.dta
1939	Achn339391	Oxalyl-CoA decarboxylase; contains IPR012000 (Thiamine pyrophosphate enzyme, central domain), IPR012001 (Thiamine pyrophosphate enzyme, N-terminal TPP-binding domain)	577	56483	14	11	11	9	26.1	6.58	3523	1	1	1	768.696	1535.38	2	1534.81	0.5672	0	72.42	1.4e-05	GLLPDTHELAATAAR			1939.1863.1863.2.dta
1939	Achn339391	Oxalyl-CoA decarboxylase; contains IPR012000 (Thiamine pyrophosphate enzyme, central domain), IPR012001 (Thiamine pyrophosphate enzyme, N-terminal TPP-binding domain)	577	56483	14	11	11	9	26.1	6.58	3543	1	1	1	774.194	1546.37	2	1545.83	0.5395	0	59.06	0.0003	MFGVVGIPVTGLANR	Oxidation (M)	0.200000000000000.0	1939.2209.2209.2.dta
1939	Achn339391	Oxalyl-CoA decarboxylase; contains IPR012000 (Thiamine pyrophosphate enzyme, central domain), IPR012001 (Thiamine pyrophosphate enzyme, N-terminal TPP-binding domain)	577	56483	14	11	11	9	26.1	6.58	3823	1	1	1	859.825	1717.64	2	1715.92	1.7189	0	51.03	0.0015	LVETTGIPFLPTPMGK	Oxidation (M)	0.0000000000000200.0	1939.2260.2260.2.dta
1939	Achn339391	Oxalyl-CoA decarboxylase; contains IPR012000 (Thiamine pyrophosphate enzyme, central domain), IPR012001 (Thiamine pyrophosphate enzyme, N-terminal TPP-binding domain)	577	56483	14	11	11	9	26.1	6.58	4207	1	1	1	979.822	1957.63	2	1957.03	0.6024	0	56.17	0.00045	KPAVINVTIDPYAGAESGR			1939.1908.1908.2.dta
1939	Achn339391	Oxalyl-CoA decarboxylase; contains IPR012000 (Thiamine pyrophosphate enzyme, central domain), IPR012001 (Thiamine pyrophosphate enzyme, N-terminal TPP-binding domain)	577	56483	14	11	11	9	26.1	6.58	4210	1	1	1	653.903	1958.69	3	1957.03	1.6609	0	52.71	0.00096	KPAVINVTIDPYAGAESGR			1939.1915.1915.3.dta
1939	Achn231381	3-ketoacyl-CoA synthase; contains IPR014710 (RmlC-like jelly roll fold), IPR016039 (Thiolase-like)	117	37482	2	2	2	2	7.6	6.85	2178	1	1	1	509.183	1016.35	2	1014.61	1.7438	0	44.44	0.01	QVGLSATLVK			1939.1763.1763.2.dta
1939	Achn231381	3-ketoacyl-CoA synthase; contains IPR014710 (RmlC-like jelly roll fold), IPR016039 (Thiolase-like)	117	37482	2	2	2	2	7.6	6.85	3704	1	1	1	832.812	1663.61	2	1662.82	0.788	0	73.01	1e-05	ANEVSSPIYVADSGVR			1939.1831.1831.2.dta
1939	Achn133211	Putative 2,3-bisphosphoglycerate-independent phosphoglycerate mutase; contains IPR000743 (Glycoside hydrolase, family 28), IPR011050 (Pectin lyase fold/virulence factor), IPR017850 (Alkaline-phosphatase-like, core domain)	107	96323	2	2	2	2	2.4	6.44	2310	1	1	1	542.756	1083.5	2	1082.67	0.8269	0	42.92	0.011	LDQLQLLLK			1939.2271.2271.2.dta
1939	Achn133211	Putative 2,3-bisphosphoglycerate-independent phosphoglycerate mutase; contains IPR000743 (Glycoside hydrolase, family 28), IPR011050 (Pectin lyase fold/virulence factor), IPR017850 (Alkaline-phosphatase-like, core domain)	107	96323	2	2	2	2	2.4	6.44	2319	1	1	1	544.444	1086.87	2	1086.54	0.3323	0	63.88	0.00013	GVDAQIASGGGR			1939.1350.1350.2.dta
1940	Achn014461	Glucose-6-phosphate isomerase; contains IPR001672 (Phosphoglucose isomerase (PGI)), IPR023096 (Phosphoglucose isomerase, C-terminal)	113	54141	3	2	3	2	6.2	9.07	2042	1	1	1	438.251	874.488	2	874.458	0.0295	0	46.18	0.0072	LAEAACLK			1940.1363.1363.2.dta
1940	Achn014461	Glucose-6-phosphate isomerase; contains IPR001672 (Phosphoglucose isomerase (PGI)), IPR023096 (Phosphoglucose isomerase, C-terminal)	113	54141	3	2	3	2	6.2	9.07	2532	1	1	1	566.356	1130.7	2	1130.62	0.08	0	32.1	0.15	QLATLETIDK			1940.1732.1732.2.dta
1940	Achn014461	Glucose-6-phosphate isomerase; contains IPR001672 (Phosphoglucose isomerase (PGI)), IPR023096 (Phosphoglucose isomerase, C-terminal)	113	54141	3	2	3	2	6.2	9.07	2842	1	1	1	632.127	1262.24	2	1261.6	0.6375	0	43.15	0.014	GFNFSTTTMLK	Oxidation (M)	0.00000000200.0	1940.1889.1889.2.dta
1946	Achn179321	Dihydropyrimidinase; contains IPR011778 (Hydantoinase/dihydropyrimidinase)	220	53466	6	4	4	2	8.7	5.52	2032	1	1	1	451.239	900.463	2	900.503	-0.04	0	35.75	0.07	VEVTIAGGR			1946.1560.1560.2.dta
1946	Achn179321	Dihydropyrimidinase; contains IPR011778 (Hydantoinase/dihydropyrimidinase)	220	53466	6	4	4	2	8.7	5.52	2129	1	1	1	471.284	940.553	2	939.445	1.1078	0	30.96	0.17	AFGIDDFR			1946.2110.2110.2.dta
1946	Achn179321	Dihydropyrimidinase; contains IPR011778 (Hydantoinase/dihydropyrimidinase)	220	53466	6	4	4	2	8.7	5.52	2827	1	1	1	629.889	1257.76	2	1258.64	-0.8778	0	53.94	0.00085	VGDDVTVLDAAGK			1946.2183.2183.2.dta
1946	Achn179321	Dihydropyrimidinase; contains IPR011778 (Hydantoinase/dihydropyrimidinase)	220	53466	6	4	4	2	8.7	5.52	2831	1	1	1	630.601	1259.19	2	1258.64	0.5463	0	98.82	3.6e-08	VGDDVTVLDAAGK			1946.1798.1798.2.dta
1946	Achn179321	Dihydropyrimidinase; contains IPR011778 (Hydantoinase/dihydropyrimidinase)	220	53466	6	4	4	2	8.7	5.52	2832	1	1	1	630.653	1259.29	2	1258.64	0.6501	0	54.3	0.001	VGDDVTVLDAAGK			1946.2402.2402.2.dta
1946	Achn179321	Dihydropyrimidinase; contains IPR011778 (Hydantoinase/dihydropyrimidinase)	220	53466	6	4	4	2	8.7	5.52	3625	1	1	1	797.296	1592.58	2	1591.65	0.931	0	57.09	0.0004	SCMDYGFHMAITK	2 Oxidation (M)	0.0020000020000.0	1946.1588.1588.2.dta
1956	Achn353051	Protein disulfide isomerase-like protein; contains IPR005746 (Thioredoxin), IPR005792 (Protein disulphide isomerase), IPR012336 (Thioredoxin-like fold)	496	55650	12	8	11	8	23.5	5.08	2077	1	1	1	919.575	918.568	1	918.481	0.0866	0	43.85	0.011	EGNVLPYK			1956.1530.1530.1.dta
1956	Achn353051	Protein disulfide isomerase-like protein; contains IPR005746 (Thioredoxin), IPR005792 (Protein disulphide isomerase), IPR012336 (Thioredoxin-like fold)	496	55650	12	8	11	8	23.5	5.08	2166	1	1	1	968.633	967.625	1	967.44	0.1854	0	30.3	0.2	FFNSPNDK			1956.1447.1447.1.dta
1956	Achn353051	Protein disulfide isomerase-like protein; contains IPR005746 (Thioredoxin), IPR005792 (Protein disulphide isomerase), IPR012336 (Thioredoxin-like fold)	496	55650	12	8	11	8	23.5	5.08	2244	1	1	0	502.567	1003.12	2	1002.5	0.6206	0	51.78	0.0024	QSGPASSEIK			1956.1182.1182.2.dta
1956	Achn353051	Protein disulfide isomerase-like protein; contains IPR005746 (Thioredoxin), IPR005792 (Protein disulphide isomerase), IPR012336 (Thioredoxin-like fold)	496	55650	12	8	11	8	23.5	5.08	2262	1	1	0	508.859	1015.7	2	1015.51	0.1898	0	33.29	0.13	GYPTLYFR			1956.2026.2026.2.dta
1956	Achn353051	Protein disulfide isomerase-like protein; contains IPR005746 (Thioredoxin), IPR005792 (Protein disulphide isomerase), IPR012336 (Thioredoxin-like fold)	496	55650	12	8	11	8	23.5	5.08	2330	1	1	0	1051.61	1050.61	1	1050.52	0.0835	0	31.41	0.16	ELASEFEVK			1956.1766.1766.1.dta
1956	Achn353051	Protein disulfide isomerase-like protein; contains IPR005746 (Thioredoxin), IPR005792 (Protein disulphide isomerase), IPR012336 (Thioredoxin-like fold)	496	55650	12	8	11	8	23.5	5.08	2331	1	1	0	526.581	1051.15	2	1050.52	0.6244	0	33.17	0.14	ELASEFEVK			1956.1778.1778.2.dta
1956	Achn353051	Protein disulfide isomerase-like protein; contains IPR005746 (Thioredoxin), IPR005792 (Protein disulphide isomerase), IPR012336 (Thioredoxin-like fold)	496	55650	12	8	11	8	23.5	5.08	2431	1	1	1	562.045	1122.08	2	1121.57	0.5043	0	42.8	0.015	DADGIVTYLR			1956.1990.1990.2.dta
1956	Achn353051	Protein disulfide isomerase-like protein; contains IPR005746 (Thioredoxin), IPR005792 (Protein disulphide isomerase), IPR012336 (Thioredoxin-like fold)	496	55650	12	8	11	8	23.5	5.08	2456	1	1	0	566.396	1130.78	2	1130.59	0.184	1	38.44	0.04	KQSGPASSEIK			1956.1058.1058.2.dta
1956	Achn353051	Protein disulfide isomerase-like protein; contains IPR005746 (Thioredoxin), IPR005792 (Protein disulphide isomerase), IPR012336 (Thioredoxin-like fold)	496	55650	12	8	11	8	23.5	5.08	3367	1	1	0	754.729	1507.44	2	1505.81	1.6307	0	46.59	0.0053	IVVVGVFPEFSGEK			1956.2299.2299.2.dta
1956	Achn353051	Protein disulfide isomerase-like protein; contains IPR005746 (Thioredoxin), IPR005792 (Protein disulphide isomerase), IPR012336 (Thioredoxin-like fold)	496	55650	12	8	11	8	23.5	5.08	3669	1	1	0	854.23	1706.45	2	1704.82	1.6245	0	42.89	0.011	IDGTANDIPSDVFDVK			1956.2058.2058.2.dta
[truncated: 3,194 more rows]
